# Supplementary material for: Tissue‐Engineered Disease Modeling of Lymphangioleiomyomatosis Exposes a Therapeutic Vulnerability to HDAC Inhibition
Source: Adv Sci (Weinh). 2023 Jul 3;10(26):2302611. doi: 10.1002/advs.202302611 (PMC10502849; doi:10.1002/advs.202302611)
Supplement: Supplementary file 4 — Supplemental Table 1 [file ADVS-10-2302611-s001.xlsx]

## Sheet: Table S1A
Table S1A: Differential expression analysis between TSC2-/- and WT cells in untreated samples, controlling for substrate covariate. Positive log2FoldChange indicates higher expression in TSC2-/-
gene_id	baseMean	log2FoldChange	lfcSE	pvalue	padj	gene_name	gene_biotype	description
ENSG00000000003	5725.87	0.0629019	0.099873	0.521443	0.686658	TSPAN6	protein_coding	tetraspanin 6 [Source:HGNC Symbol;Acc:HGNC:11858]
ENSG00000000005	0.538408	-0.0281207	0.466686	0.609399	NA	TNMD	protein_coding	tenomodulin [Source:HGNC Symbol;Acc:HGNC:17757]
ENSG00000000419	4164.7	0.0951796	0.0960845	0.30649	0.486736	DPM1	protein_coding	dolichyl-phosphate mannosyltransferase subunit 1, catalytic [Source:HGNC Symbol;Acc:HGNC:3005]
ENSG00000000457	950.899	-0.271015	0.128383	0.0275433	0.0821658	SCYL3	protein_coding	SCY1 like pseudokinase 3 [Source:HGNC Symbol;Acc:HGNC:19285]
ENSG00000000460	462.845	-0.0585023	0.177465	0.735583	0.846449	C1orf112	protein_coding	chromosome 1 open reading frame 112 [Source:HGNC Symbol;Acc:HGNC:25565]
ENSG00000000938	0.580863	-0.029252	0.466897	0.586199	NA	FGR	protein_coding	FGR proto-oncogene, Src family tyrosine kinase [Source:HGNC Symbol;Acc:HGNC:3697]
ENSG00000000971	4315.83	0.0605146	0.0919462	0.510036	0.677595	CFH	protein_coding	complement factor H [Source:HGNC Symbol;Acc:HGNC:4883]
ENSG00000001036	9991.88	0.857628	0.0941581	1.75456e-20	9.7387e-19	FUCA2	protein_coding	alpha-L-fucosidase 2 [Source:HGNC Symbol;Acc:HGNC:4008]
ENSG00000001084	2515.41	0.145537	0.156957	0.321842	0.502378	GCLC	protein_coding	glutamate-cysteine ligase catalytic subunit [Source:HGNC Symbol;Acc:HGNC:4311]
ENSG00000001167	1148.56	-0.00758351	0.134456	0.951635	0.974777	NFYA	protein_coding	nuclear transcription factor Y subunit alpha [Source:HGNC Symbol;Acc:HGNC:7804]
ENSG00000001460	419.918	0.401498	0.192528	0.0216251	0.0677563	STPG1	protein_coding	sperm tail PG-rich repeat containing 1 [Source:HGNC Symbol;Acc:HGNC:28070]
ENSG00000001461	1663.18	-0.0250929	0.108332	0.810663	0.893979	NIPAL3	protein_coding	NIPA like domain containing 3 [Source:HGNC Symbol;Acc:HGNC:25233]
ENSG00000001497	1735.54	-0.026026	0.126455	0.821111	0.9	LAS1L	protein_coding	LAS1 like ribosome biogenesis factor [Source:HGNC Symbol;Acc:HGNC:25726]
ENSG00000001561	26.8638	0.117877	0.431357	0.497263	0.667082	ENPP4	protein_coding	ectonucleotide pyrophosphatase/phosphodiesterase 4 [Source:HGNC Symbol;Acc:HGNC:3359]
ENSG00000001617	53.3002	0.310493	0.432971	0.193093	0.353562	SEMA3F	protein_coding	semaphorin 3F [Source:HGNC Symbol;Acc:HGNC:10728]
ENSG00000001626	24.553	-0.115806	0.38902	0.598973	0.749972	CFTR	protein_coding	CF transmembrane conductance regulator [Source:HGNC Symbol;Acc:HGNC:1884]
ENSG00000001629	1032.19	0.209753	0.142354	0.120302	0.251877	ANKIB1	protein_coding	ankyrin repeat and IBR domain containing 1 [Source:HGNC Symbol;Acc:HGNC:22215]
ENSG00000001630	9812.56	0.482202	0.143995	0.000365995	0.0022008	CYP51A1	protein_coding	cytochrome P450 family 51 subfamily A member 1 [Source:HGNC Symbol;Acc:HGNC:2649]
ENSG00000001631	1882.73	-0.333582	0.155784	0.0210834	0.0665163	KRIT1	protein_coding	KRIT1 ankyrin repeat containing [Source:HGNC Symbol;Acc:HGNC:1573]
ENSG00000002016	188.05	-0.450477	0.264677	0.0412896	0.113008	RAD52	protein_coding	RAD52 homolog, DNA repair protein [Source:HGNC Symbol;Acc:HGNC:9824]
ENSG00000002079	3.21714	0.068161	0.465552	0.397971	NA	MYH16	transcribed_unitary_pseudogene	myosin heavy chain 16 pseudogene [Source:HGNC Symbol;Acc:HGNC:31038]
ENSG00000002330	2905.36	-0.0295191	0.0954167	0.763561	0.864656	BAD	protein_coding	BCL2 associated agonist of cell death [Source:HGNC Symbol;Acc:HGNC:936]
ENSG00000002549	4915.91	0.318999	0.102122	0.00129035	0.00657291	LAP3	protein_coding	leucine aminopeptidase 3 [Source:HGNC Symbol;Acc:HGNC:18449]
ENSG00000002586	35367.1	0.0646724	0.0950897	0.499591	0.66911	CD99	protein_coding	CD99 molecule (Xg blood group) [Source:HGNC Symbol;Acc:HGNC:7082]
ENSG00000002587	25.9902	-0.106862	0.378404	0.634864	0.775156	HS3ST1	protein_coding	heparan sulfate-glucosamine 3-sulfotransferase 1 [Source:HGNC Symbol;Acc:HGNC:5194]
ENSG00000002726	1.57305	-0.0109012	0.464789	0.740021	NA	AOC1	protein_coding	amine oxidase copper containing 1 [Source:HGNC Symbol;Acc:HGNC:80]
ENSG00000002745	24.7446	0.019823	0.401391	0.92005	0.957315	WNT16	protein_coding	Wnt family member 16 [Source:HGNC Symbol;Acc:HGNC:16267]
ENSG00000002746	18.8488	-0.0929124	0.455929	0.429153	0.608552	HECW1	protein_coding	HECT, C2 and WW domain containing E3 ubiquitin protein ligase 1 [Source:HGNC Symbol;Acc:HGNC:22195]
ENSG00000002822	1541.64	-0.266784	0.140783	0.0454198	0.122021	MAD1L1	protein_coding	mitotic arrest deficient 1 like 1 [Source:HGNC Symbol;Acc:HGNC:6762]
ENSG00000002834	5306.75	0.0989204	0.108379	0.343447	0.525115	LASP1	protein_coding	LIM and SH3 protein 1 [Source:HGNC Symbol;Acc:HGNC:6513]
ENSG00000002919	1404.47	0.257223	0.12344	0.0303995	0.089013	SNX11	protein_coding	sorting nexin 11 [Source:HGNC Symbol;Acc:HGNC:14975]
ENSG00000002933	226.492	0.584821	0.336524	0.0196938	0.0630231	TMEM176A	protein_coding	transmembrane protein 176A [Source:HGNC Symbol;Acc:HGNC:24930]
ENSG00000003056	10903.6	0.860193	0.12026	1.57453e-13	4.5464e-12	M6PR	protein_coding	mannose-6-phosphate receptor, cation dependent [Source:HGNC Symbol;Acc:HGNC:6752]
ENSG00000003096	719.998	0.132037	0.134806	0.324716	0.505416	KLHL13	protein_coding	kelch like family member 13 [Source:HGNC Symbol;Acc:HGNC:22931]
ENSG00000003137	13.4246	-0.0376996	0.447107	0.70005	0.823861	CYP26B1	protein_coding	cytochrome P450 family 26 subfamily B member 1 [Source:HGNC Symbol;Acc:HGNC:20581]
ENSG00000003147	14.781	0.141218	0.459267	0.363926	0.546016	ICA1	protein_coding	islet cell autoantigen 1 [Source:HGNC Symbol;Acc:HGNC:5343]
ENSG00000003249	112.119	2.0093	0.399572	1.40064e-08	2.14962e-07	DBNDD1	protein_coding	dysbindin domain containing 1 [Source:HGNC Symbol;Acc:HGNC:28455]
ENSG00000003393	1369.59	0.277737	0.111702	0.0103142	0.0373975	ALS2	protein_coding	alsin Rho guanine nucleotide exchange factor ALS2 [Source:HGNC Symbol;Acc:HGNC:443]
ENSG00000003400	14.9805	0.199956	0.50232	0.0779754	0.182782	CASP10	protein_coding	caspase 10 [Source:HGNC Symbol;Acc:HGNC:1500]
ENSG00000003402	1015.47	-0.272991	0.147651	0.0496726	0.130214	CFLAR	protein_coding	CASP8 and FADD like apoptosis regulator [Source:HGNC Symbol;Acc:HGNC:1876]
ENSG00000003436	11041.2	0.331011	0.0972079	0.000497381	0.002884	TFPI	protein_coding	tissue factor pathway inhibitor [Source:HGNC Symbol;Acc:HGNC:11760]
ENSG00000003509	1231.19	0.0769844	0.126244	0.525991	0.690229	NDUFAF7	protein_coding	NADH:ubiquinone oxidoreductase complex assembly factor 7 [Source:HGNC Symbol;Acc:HGNC:28816]
ENSG00000003756	4967.12	-0.50971	0.109572	1.56876e-06	1.67384e-05	RBM5	protein_coding	RNA binding motif protein 5 [Source:HGNC Symbol;Acc:HGNC:9902]
ENSG00000003987	45.4142	-0.322991	0.479434	0.148041	0.292141	MTMR7	protein_coding	myotubularin related protein 7 [Source:HGNC Symbol;Acc:HGNC:7454]
ENSG00000003989	521.193	-0.274014	0.154127	0.0583637	0.146817	SLC7A2	protein_coding	solute carrier family 7 member 2 [Source:HGNC Symbol;Acc:HGNC:11060]
ENSG00000004059	6832.98	-0.269681	0.0888013	0.00243815	0.0112314	ARF5	protein_coding	ADP ribosylation factor 5 [Source:HGNC Symbol;Acc:HGNC:658]
ENSG00000004139	581.572	-0.579121	0.148415	3.86834e-05	0.000300723	SARM1	protein_coding	sterile alpha and TIR motif containing 1 [Source:HGNC Symbol;Acc:HGNC:17074]
ENSG00000004142	7731.48	0.194445	0.096569	0.0384016	0.106659	POLDIP2	protein_coding	DNA polymerase delta interacting protein 2 [Source:HGNC Symbol;Acc:HGNC:23781]
ENSG00000004399	371.837	-0.00634473	0.245366	0.973226	0.98644	PLXND1	protein_coding	plexin D1 [Source:HGNC Symbol;Acc:HGNC:9107]
ENSG00000004455	9009.44	0.598515	0.0870526	4.70489e-12	1.15732e-10	AK2	protein_coding	adenylate kinase 2 [Source:HGNC Symbol;Acc:HGNC:362]
ENSG00000004468	22.3485	-0.193089	0.44709	0.353852	0.535804	CD38	protein_coding	CD38 molecule [Source:HGNC Symbol;Acc:HGNC:1667]
ENSG00000004478	3366.98	0.289391	0.132261	0.0229232	0.0710033	FKBP4	protein_coding	FKBP prolyl isomerase 4 [Source:HGNC Symbol;Acc:HGNC:3720]
ENSG00000004487	10263.2	-0.189547	0.0875205	0.0266457	0.0801016	KDM1A	protein_coding	lysine demethylase 1A [Source:HGNC Symbol;Acc:HGNC:29079]
ENSG00000004534	2269.08	-0.160443	0.110318	0.133579	0.270965	RBM6	protein_coding	RNA binding motif protein 6 [Source:HGNC Symbol;Acc:HGNC:9903]
ENSG00000004660	193.754	0.955966	0.257191	3.29132e-05	0.000259921	CAMKK1	protein_coding	calcium/calmodulin dependent protein kinase kinase 1 [Source:HGNC Symbol;Acc:HGNC:1469]
ENSG00000004700	6366.92	0.113604	0.111093	0.298841	0.478459	RECQL	protein_coding	RecQ like helicase [Source:HGNC Symbol;Acc:HGNC:9948]
ENSG00000004766	1580.69	0.115343	0.132331	0.331626	0.512623	VPS50	protein_coding	VPS50 subunit of EARP/GARPII complex [Source:HGNC Symbol;Acc:HGNC:25956]
ENSG00000004776	356.054	3.44939	0.225277	1.1316e-54	4.66239e-52	HSPB6	protein_coding	heat shock protein family B (small) member 6 [Source:HGNC Symbol;Acc:HGNC:26511]
ENSG00000004777	18.1477	-0.0447203	0.413355	0.800655	0.888028	ARHGAP33	protein_coding	Rho GTPase activating protein 33 [Source:HGNC Symbol;Acc:HGNC:23085]
ENSG00000004779	3205.62	0.340198	0.125128	0.00525709	0.021401	NDUFAB1	protein_coding	NADH:ubiquinone oxidoreductase subunit AB1 [Source:HGNC Symbol;Acc:HGNC:7694]
ENSG00000004799	89.2533	-0.190685	0.504686	0.10745	0.231364	PDK4	protein_coding	pyruvate dehydrogenase kinase 4 [Source:HGNC Symbol;Acc:HGNC:8812]
ENSG00000004809	0.134518	0.0138447	0.465567	0.809046	NA	SLC22A16	protein_coding	solute carrier family 22 member 16 [Source:HGNC Symbol;Acc:HGNC:20302]
ENSG00000004838	25.611	-0.0723666	0.395986	0.728214	0.841804	ZMYND10	protein_coding	zinc finger MYND-type containing 10 [Source:HGNC Symbol;Acc:HGNC:19412]
ENSG00000004846	3.07055	-0.121343	0.479562	0.145079	NA	ABCB5	protein_coding	ATP binding cassette subfamily B member 5 [Source:HGNC Symbol;Acc:HGNC:46]
ENSG00000004848	0	NA	NA	NA	NA	ARX	protein_coding	aristaless related homeobox [Source:HGNC Symbol;Acc:HGNC:18060]
ENSG00000004864	1535.75	0.941843	0.118399	2.60463e-16	1.01462e-14	SLC25A13	protein_coding	solute carrier family 25 member 13 [Source:HGNC Symbol;Acc:HGNC:10983]
ENSG00000004866	2833.22	-0.371225	0.138486	0.00492447	0.0202508	ST7	protein_coding	suppression of tumorigenicity 7 [Source:HGNC Symbol;Acc:HGNC:11351]
ENSG00000004897	4487.38	0.0613194	0.115407	0.585964	0.739052	CDC27	protein_coding	cell division cycle 27 [Source:HGNC Symbol;Acc:HGNC:1728]
ENSG00000004939	8.89196	0.0143771	0.418522	0.940425	0.968588	SLC4A1	protein_coding	solute carrier family 4 member 1 (Diego blood group) [Source:HGNC Symbol;Acc:HGNC:11027]
ENSG00000004948	0.133248	-0.0156465	0.465805	0.867692	NA	CALCR	protein_coding	calcitonin receptor [Source:HGNC Symbol;Acc:HGNC:1440]
ENSG00000004961	2688.26	0.306336	0.12147	0.00885063	0.0329438	HCCS	protein_coding	holocytochrome c synthase [Source:HGNC Symbol;Acc:HGNC:4837]
ENSG00000004975	2998.52	0.183238	0.105473	0.0736543	0.174995	DVL2	protein_coding	dishevelled segment polarity protein 2 [Source:HGNC Symbol;Acc:HGNC:3086]
ENSG00000005001	1.71734	0.0353873	0.467559	0.383693	NA	PRSS22	protein_coding	serine protease 22 [Source:HGNC Symbol;Acc:HGNC:14368]
ENSG00000005007	1768.91	-0.181205	0.112154	0.0950619	0.211123	UPF1	protein_coding	UPF1 RNA helicase and ATPase [Source:HGNC Symbol;Acc:HGNC:9962]
ENSG00000005020	1653.49	0.679737	0.137921	2.60584e-07	3.25351e-06	SKAP2	protein_coding	src kinase associated phosphoprotein 2 [Source:HGNC Symbol;Acc:HGNC:15687]
ENSG00000005022	5885.75	0.0775228	0.0902014	0.381509	0.563121	SLC25A5	protein_coding	solute carrier family 25 member 5 [Source:HGNC Symbol;Acc:HGNC:10991]
ENSG00000005059	2141.97	0.540195	0.126173	7.90569e-06	7.20151e-05	MCUB	protein_coding	mitochondrial calcium uniporter dominant negative subunit beta [Source:HGNC Symbol;Acc:HGNC:26076]
ENSG00000005073	153.4	4.25576	0.359172	8.52164e-34	1.20911e-31	HOXA11	protein_coding	homeobox A11 [Source:HGNC Symbol;Acc:HGNC:5101]
ENSG00000005075	1943.19	0.0926243	0.137794	0.481121	0.65373	POLR2J	protein_coding	RNA polymerase II subunit J [Source:HGNC Symbol;Acc:HGNC:9197]
ENSG00000005100	157.954	0.221303	0.255289	0.296561	0.476084	DHX33	protein_coding	DEAH-box helicase 33 [Source:HGNC Symbol;Acc:HGNC:16718]
ENSG00000005102	9.5648	-0.0327147	0.440448	0.800093	0.887818	MEOX1	protein_coding	mesenchyme homeobox 1 [Source:HGNC Symbol;Acc:HGNC:7013]
ENSG00000005108	174.169	-0.30983	0.360624	0.1966	0.358084	THSD7A	protein_coding	thrombospondin type 1 domain containing 7A [Source:HGNC Symbol;Acc:HGNC:22207]
ENSG00000005156	1176.82	-0.57352	0.180692	0.00055992	0.0031939	LIG3	protein_coding	DNA ligase 3 [Source:HGNC Symbol;Acc:HGNC:6600]
ENSG00000005175	3260.59	0.115806	0.10423	0.254536	0.429734	RPAP3	protein_coding	RNA polymerase II associated protein 3 [Source:HGNC Symbol;Acc:HGNC:26151]
ENSG00000005187	29.2576	-0.466639	0.597484	0.0626589	0.155055	ACSM3	protein_coding	acyl-CoA synthetase medium chain family member 3 [Source:HGNC Symbol;Acc:HGNC:10522]
ENSG00000005189	140.674	-0.462635	0.25976	0.0336146	0.0962175	REXO5	protein_coding	RNA exonuclease 5 [Source:HGNC Symbol;Acc:HGNC:24661]
ENSG00000005194	3515.14	0.185176	0.110382	0.096625	0.213488	CIAPIN1	protein_coding	cytokine induced apoptosis inhibitor 1 [Source:HGNC Symbol;Acc:HGNC:28050]
ENSG00000005206	1260.36	0.0311127	0.118943	0.770293	0.869096	SPPL2B	protein_coding	signal peptide peptidase like 2B [Source:HGNC Symbol;Acc:HGNC:30627]
ENSG00000005238	760.169	0.268007	0.133859	0.0365486	0.102736	FAM214B	protein_coding	family with sequence similarity 214 member B [Source:HGNC Symbol;Acc:HGNC:25666]
ENSG00000005243	3845.7	-0.0691923	0.126486	0.555363	0.713032	COPZ2	protein_coding	COPI coat complex subunit zeta 2 [Source:HGNC Symbol;Acc:HGNC:19356]
ENSG00000005249	4160.82	-1.12586	0.190095	2.02345e-10	4.02903e-09	PRKAR2B	protein_coding	protein kinase cAMP-dependent type II regulatory subunit beta [Source:HGNC Symbol;Acc:HGNC:9392]
ENSG00000005302	1641.04	0.228914	0.110012	0.0320035	0.0926838	MSL3	protein_coding	MSL complex subunit 3 [Source:HGNC Symbol;Acc:HGNC:7370]
ENSG00000005339	917.821	-0.853344	0.199299	3.19033e-06	3.16741e-05	CREBBP	protein_coding	CREB binding protein [Source:HGNC Symbol;Acc:HGNC:2348]
ENSG00000005379	61.971	-2.21414	0.635572	7.67747e-06	7.0115e-05	TSPOAP1	protein_coding	TSPO associated protein 1 [Source:HGNC Symbol;Acc:HGNC:16831]
ENSG00000005381	2.88441	-0.0124236	0.461465	0.781363	NA	MPO	protein_coding	myeloperoxidase [Source:HGNC Symbol;Acc:HGNC:7218]
ENSG00000005421	0.667509	-0.00381217	0.465267	0.868107	NA	PON1	protein_coding	paraoxonase 1 [Source:HGNC Symbol;Acc:HGNC:9204]
ENSG00000005436	1346.54	-0.254911	0.131145	0.0422943	0.115319	GCFC2	protein_coding	GC-rich sequence DNA-binding factor 2 [Source:HGNC Symbol;Acc:HGNC:1317]
ENSG00000005448	1137.39	0.543356	0.119245	2.37002e-06	2.42376e-05	WDR54	protein_coding	WD repeat domain 54 [Source:HGNC Symbol;Acc:HGNC:25770]
ENSG00000005469	2023.64	0.33764	0.123677	0.00439304	0.0183794	CROT	protein_coding	carnitine O-octanoyltransferase [Source:HGNC Symbol;Acc:HGNC:2366]
ENSG00000005471	41.6905	0.0990293	0.371229	0.663787	0.796017	ABCB4	protein_coding	ATP binding cassette subfamily B member 4 [Source:HGNC Symbol;Acc:HGNC:45]
ENSG00000005483	5453.75	-0.460129	0.108432	1.27136e-05	0.000110368	KMT2E	protein_coding	lysine methyltransferase 2E (inactive) [Source:HGNC Symbol;Acc:HGNC:18541]
ENSG00000005486	7192.1	0.437726	0.0892427	5.60377e-07	6.51796e-06	RHBDD2	protein_coding	rhomboid domain containing 2 [Source:HGNC Symbol;Acc:HGNC:23082]
ENSG00000005513	21.6395	-0.312789	0.498474	0.163777	0.314786	SOX8	protein_coding	SRY-box transcription factor 8 [Source:HGNC Symbol;Acc:HGNC:11203]
ENSG00000005700	2810.33	0.452573	0.107757	1.52239e-05	0.00012952	IBTK	protein_coding	inhibitor of Bruton tyrosine kinase [Source:HGNC Symbol;Acc:HGNC:17853]
ENSG00000005801	1605.97	0.043275	0.107203	0.678424	0.807323	ZNF195	protein_coding	zinc finger protein 195 [Source:HGNC Symbol;Acc:HGNC:12986]
ENSG00000005810	1147.23	-0.0685345	0.197719	0.674965	0.805095	MYCBP2	protein_coding	MYC binding protein 2 [Source:HGNC Symbol;Acc:HGNC:23386]
ENSG00000005812	5285.59	-0.390719	0.0969524	5.05394e-05	0.000383702	FBXL3	protein_coding	F-box and leucine rich repeat protein 3 [Source:HGNC Symbol;Acc:HGNC:13599]
ENSG00000005844	3.00011	-0.00166769	0.465137	0.794429	NA	ITGAL	protein_coding	integrin subunit alpha L [Source:HGNC Symbol;Acc:HGNC:6148]
ENSG00000005882	2932.27	-0.168852	0.109484	0.113289	0.240509	PDK2	protein_coding	pyruvate dehydrogenase kinase 2 [Source:HGNC Symbol;Acc:HGNC:8810]
ENSG00000005884	577.825	1.15308	0.21485	7.36438e-09	1.17223e-07	ITGA3	protein_coding	integrin subunit alpha 3 [Source:HGNC Symbol;Acc:HGNC:6139]
ENSG00000005889	3098.87	-0.242008	0.109602	0.0206274	0.065347	ZFX	protein_coding	zinc finger protein X-linked [Source:HGNC Symbol;Acc:HGNC:12869]
ENSG00000005893	24585.8	0.845503	0.103694	1.05177e-16	4.20414e-15	LAMP2	protein_coding	lysosomal associated membrane protein 2 [Source:HGNC Symbol;Acc:HGNC:6501]
ENSG00000005961	20.021	0.115599	0.41378	0.582842	0.736768	ITGA2B	protein_coding	integrin subunit alpha 2b [Source:HGNC Symbol;Acc:HGNC:6138]
ENSG00000005981	1.196	-0.0685249	0.472348	0.248717	NA	ASB4	protein_coding	ankyrin repeat and SOCS box containing 4 [Source:HGNC Symbol;Acc:HGNC:16009]
ENSG00000006007	6533.24	0.302426	0.10527	0.00322568	0.0141794	GDE1	protein_coding	glycerophosphodiester phosphodiesterase 1 [Source:HGNC Symbol;Acc:HGNC:29644]
ENSG00000006015	1650.75	-0.112497	0.115178	0.33218	0.513174	REX1BD	protein_coding	required for excision 1-B domain containing [Source:HGNC Symbol;Acc:HGNC:26098]
ENSG00000006016	422.039	-2.0696	0.230895	1.82524e-20	1.01048e-18	CRLF1	protein_coding	cytokine receptor like factor 1 [Source:HGNC Symbol;Acc:HGNC:2364]
ENSG00000006025	304.978	-0.0626006	0.265696	0.770838	0.869404	OSBPL7	protein_coding	oxysterol binding protein like 7 [Source:HGNC Symbol;Acc:HGNC:16387]
ENSG00000006042	11572.3	-0.444742	0.10916	2.70253e-05	0.000216455	TMEM98	protein_coding	transmembrane protein 98 [Source:HGNC Symbol;Acc:HGNC:24529]
ENSG00000006047	3.59277	-0.00104433	0.456822	0.953956	NA	YBX2	protein_coding	Y-box binding protein 2 [Source:HGNC Symbol;Acc:HGNC:17948]
ENSG00000006059	0	NA	NA	NA	NA	KRT33A	protein_coding	keratin 33A [Source:HGNC Symbol;Acc:HGNC:6450]
ENSG00000006062	333.545	0.417823	0.199278	0.0199709	0.0637576	MAP3K14	protein_coding	mitogen-activated protein kinase kinase kinase 14 [Source:HGNC Symbol;Acc:HGNC:6853]
ENSG00000006071	2.23243	-0.0419958	0.468165	0.366524	NA	ABCC8	protein_coding	ATP binding cassette subfamily C member 8 [Source:HGNC Symbol;Acc:HGNC:59]
ENSG00000006116	0	NA	NA	NA	NA	CACNG3	protein_coding	calcium voltage-gated channel auxiliary subunit gamma 3 [Source:HGNC Symbol;Acc:HGNC:1407]
ENSG00000006118	1651.24	0.422225	0.1141	0.00013899	0.00094746	TMEM132A	protein_coding	transmembrane protein 132A [Source:HGNC Symbol;Acc:HGNC:31092]
ENSG00000006125	10513.4	0.263615	0.0845081	0.00157202	0.00776944	AP2B1	protein_coding	adaptor related protein complex 2 subunit beta 1 [Source:HGNC Symbol;Acc:HGNC:563]
ENSG00000006128	42.3765	0.566594	0.67581	0.0394449	0.109111	TAC1	protein_coding	tachykinin precursor 1 [Source:HGNC Symbol;Acc:HGNC:11517]
ENSG00000006194	1978.05	0.106095	0.133967	0.398951	0.579965	ZNF263	protein_coding	zinc finger protein 263 [Source:HGNC Symbol;Acc:HGNC:13056]
ENSG00000006210	22.4508	-0.0386899	0.429925	0.777682	0.873672	CX3CL1	protein_coding	C-X3-C motif chemokine ligand 1 [Source:HGNC Symbol;Acc:HGNC:10647]
ENSG00000006282	2730.54	-0.155309	0.111994	0.154131	0.300944	SPATA20	protein_coding	spermatogenesis associated 20 [Source:HGNC Symbol;Acc:HGNC:26125]
ENSG00000006283	6.18265	-0.240259	0.550146	0.022272	0.0693168	CACNA1G	protein_coding	calcium voltage-gated channel subunit alpha1 G [Source:HGNC Symbol;Acc:HGNC:1394]
ENSG00000006327	7683.82	1.10179	0.161551	7.24861e-13	1.97334e-11	TNFRSF12A	protein_coding	TNF receptor superfamily member 12A [Source:HGNC Symbol;Acc:HGNC:18152]
ENSG00000006377	47.8891	3.47701	0.791132	6.10493e-08	8.4659e-07	DLX6	protein_coding	distal-less homeobox 6 [Source:HGNC Symbol;Acc:HGNC:2919]
ENSG00000006432	25.8214	5.42418	1.02005	5.44285e-09	8.83432e-08	MAP3K9	protein_coding	mitogen-activated protein kinase kinase kinase 9 [Source:HGNC Symbol;Acc:HGNC:6861]
ENSG00000006451	6090.44	0.893713	0.11205	2.93118e-16	1.13154e-14	RALA	protein_coding	RAS like proto-oncogene A [Source:HGNC Symbol;Acc:HGNC:9839]
ENSG00000006453	269.104	0.914048	0.246275	3.43763e-05	0.000270876	BAIAP2L1	protein_coding	BAR/IMD domain containing adaptor protein 2 like 1 [Source:HGNC Symbol;Acc:HGNC:21649]
ENSG00000006459	317.502	0.156385	0.255159	0.454436	0.631243	KDM7A	protein_coding	lysine demethylase 7A [Source:HGNC Symbol;Acc:HGNC:22224]
ENSG00000006468	2303.62	-0.4407	0.116941	9.4533e-05	0.000671987	ETV1	protein_coding	ETS variant transcription factor 1 [Source:HGNC Symbol;Acc:HGNC:3490]
ENSG00000006530	2193.24	-0.128939	0.108745	0.220541	0.39	AGK	protein_coding	acylglycerol kinase [Source:HGNC Symbol;Acc:HGNC:21869]
ENSG00000006534	581.046	0.423367	0.226249	0.0300701	0.0882778	ALDH3B1	protein_coding	aldehyde dehydrogenase 3 family member B1 [Source:HGNC Symbol;Acc:HGNC:410]
ENSG00000006555	0.799485	-0.0187321	0.466157	0.638627	NA	TTC22	protein_coding	tetratricopeptide repeat domain 22 [Source:HGNC Symbol;Acc:HGNC:26067]
ENSG00000006576	2912.09	0.33774	0.098676	0.000448214	0.00263168	PHTF2	protein_coding	putative homeodomain transcription factor 2 [Source:HGNC Symbol;Acc:HGNC:13411]
ENSG00000006606	15.0349	4.67338	1.37958	1.29263e-05	0.000112033	CCL26	protein_coding	C-C motif chemokine ligand 26 [Source:HGNC Symbol;Acc:HGNC:10625]
ENSG00000006607	1779.93	-0.0262763	0.120524	0.815283	0.896785	FARP2	protein_coding	FERM, ARH/RhoGEF and pleckstrin domain protein 2 [Source:HGNC Symbol;Acc:HGNC:16460]
ENSG00000006611	1.99871	-0.0195013	0.466223	0.525561	NA	USH1C	protein_coding	USH1 protein network component harmonin [Source:HGNC Symbol;Acc:HGNC:12597]
ENSG00000006625	1682.97	0.201079	0.13272	0.119092	0.250004	GGCT	protein_coding	gamma-glutamylcyclotransferase [Source:HGNC Symbol;Acc:HGNC:21705]
ENSG00000006634	1049.27	0.589719	0.187441	0.000585251	0.00332188	DBF4	protein_coding	DBF4 zinc finger [Source:HGNC Symbol;Acc:HGNC:17364]
ENSG00000006638	140.048	0.632186	0.297214	0.00992197	0.0362088	TBXA2R	protein_coding	thromboxane A2 receptor [Source:HGNC Symbol;Acc:HGNC:11608]
ENSG00000006652	6831.37	0.666077	0.108945	4.99038e-10	9.41187e-09	IFRD1	protein_coding	interferon related developmental regulator 1 [Source:HGNC Symbol;Acc:HGNC:5456]
ENSG00000006659	0	NA	NA	NA	NA	LGALS14	protein_coding	galectin 14 [Source:HGNC Symbol;Acc:HGNC:30054]
ENSG00000006695	1274.75	0.259447	0.12657	0.0326644	0.0942411	COX10	protein_coding	cytochrome c oxidase assembly factor heme A:farnesyltransferase COX10 [Source:HGNC Symbol;Acc:HGNC:2260]
ENSG00000006704	365.9	-0.286533	0.173848	0.0774584	0.181808	GTF2IRD1	protein_coding	GTF2I repeat domain containing 1 [Source:HGNC Symbol;Acc:HGNC:4661]
ENSG00000006712	2855.09	-0.071888	0.0959131	0.464081	0.639854	PAF1	protein_coding	PAF1 homolog, Paf1/RNA polymerase II complex component [Source:HGNC Symbol;Acc:HGNC:25459]
ENSG00000006715	5552.96	0.492161	0.0901015	2.48815e-08	3.68408e-07	VPS41	protein_coding	VPS41 subunit of HOPS complex [Source:HGNC Symbol;Acc:HGNC:12713]
ENSG00000006740	59.3579	0.529878	0.457298	0.0601671	0.150329	ARHGAP44	protein_coding	Rho GTPase activating protein 44 [Source:HGNC Symbol;Acc:HGNC:29096]
ENSG00000006744	3706.5	0.205245	0.0986958	0.033137	0.0953224	ELAC2	protein_coding	elaC ribonuclease Z 2 [Source:HGNC Symbol;Acc:HGNC:14198]
ENSG00000006747	38.6901	-0.191491	0.433548	0.377305	0.558927	SCIN	protein_coding	scinderin [Source:HGNC Symbol;Acc:HGNC:21695]
ENSG00000006756	1059.84	-0.0315664	0.11888	0.782072	0.876721	ARSD	protein_coding	arylsulfatase D [Source:HGNC Symbol;Acc:HGNC:717]
ENSG00000006757	0	NA	NA	NA	NA	PNPLA4	protein_coding	patatin like phospholipase domain containing 4 [Source:HGNC Symbol;Acc:HGNC:24887]
ENSG00000006788	1.86547	-0.0194565	0.46622	0.533693	NA	MYH13	protein_coding	myosin heavy chain 13 [Source:HGNC Symbol;Acc:HGNC:7571]
ENSG00000006831	211.954	0.224413	0.214917	0.239363	0.41261	ADIPOR2	protein_coding	adiponectin receptor 2 [Source:HGNC Symbol;Acc:HGNC:24041]
ENSG00000006837	150.2	0.487779	0.311456	0.0477503	0.126788	CDKL3	protein_coding	cyclin dependent kinase like 3 [Source:HGNC Symbol;Acc:HGNC:15483]
ENSG00000007001	4.22247	-0.127995	0.486962	0.124969	0.258393	UPP2	protein_coding	uridine phosphorylase 2 [Source:HGNC Symbol;Acc:HGNC:23061]
ENSG00000007038	0	NA	NA	NA	NA	PRSS21	protein_coding	serine protease 21 [Source:HGNC Symbol;Acc:HGNC:9485]
ENSG00000007047	153.406	0.146001	0.274757	0.504544	0.673134	MARK4	protein_coding	microtubule affinity regulating kinase 4 [Source:HGNC Symbol;Acc:HGNC:13538]
ENSG00000007062	131.753	0.00397973	0.290679	0.991823	0.996194	PROM1	protein_coding	prominin 1 [Source:HGNC Symbol;Acc:HGNC:9454]
ENSG00000007080	2990.73	0.119737	0.100112	0.218013	0.386699	CCDC124	protein_coding	coiled-coil domain containing 124 [Source:HGNC Symbol;Acc:HGNC:25171]
ENSG00000007129	0.266495	-0.0172372	0.465983	0.778806	NA	CEACAM21	protein_coding	CEA cell adhesion molecule 21 [Source:HGNC Symbol;Acc:HGNC:28834]
ENSG00000007168	2211.12	0.356759	0.130727	0.00429046	0.0180356	PAFAH1B1	protein_coding	platelet activating factor acetylhydrolase 1b regulatory subunit 1 [Source:HGNC Symbol;Acc:HGNC:8574]
ENSG00000007171	1.11385	-0.0302182	0.467097	0.496701	NA	NOS2	protein_coding	nitric oxide synthase 2 [Source:HGNC Symbol;Acc:HGNC:7873]
ENSG00000007174	30.3579	-1.99871	0.682967	0.000147152	0.000995497	DNAH9	protein_coding	dynein axonemal heavy chain 9 [Source:HGNC Symbol;Acc:HGNC:2953]
ENSG00000007202	1832.22	0.397748	0.138544	0.00258527	0.011785	KIAA0100	protein_coding	KIAA0100 [Source:HGNC Symbol;Acc:HGNC:28960]
ENSG00000007216	0.53299	-0.0182801	0.466108	0.691854	NA	SLC13A2	protein_coding	solute carrier family 13 member 2 [Source:HGNC Symbol;Acc:HGNC:10917]
ENSG00000007237	450.239	-0.967155	0.216098	1.33795e-06	1.45032e-05	GAS7	protein_coding	growth arrest specific 7 [Source:HGNC Symbol;Acc:HGNC:4169]
ENSG00000007255	536.684	-0.142578	0.163565	0.347256	0.529263	TRAPPC6A	protein_coding	trafficking protein particle complex 6A [Source:HGNC Symbol;Acc:HGNC:23069]
ENSG00000007264	0.383352	-0.0284486	0.466567	0.671486	NA	MATK	protein_coding	megakaryocyte-associated tyrosine kinase [Source:HGNC Symbol;Acc:HGNC:6906]
ENSG00000007306	0.133248	-0.0156465	0.465805	0.867692	NA	CEACAM7	protein_coding	CEA cell adhesion molecule 7 [Source:HGNC Symbol;Acc:HGNC:1819]
ENSG00000007312	0.899951	-0.0307397	0.466998	0.533571	NA	CD79B	protein_coding	CD79b molecule [Source:HGNC Symbol;Acc:HGNC:1699]
ENSG00000007314	4.23539	-0.00328219	0.461053	0.781884	0.876604	SCN4A	protein_coding	sodium voltage-gated channel alpha subunit 4 [Source:HGNC Symbol;Acc:HGNC:10591]
ENSG00000007341	804.95	-0.326134	0.154725	0.024775	0.075463	ST7L	protein_coding	suppression of tumorigenicity 7 like [Source:HGNC Symbol;Acc:HGNC:18441]
ENSG00000007350	0.666238	-0.0185715	0.466138	0.66234	NA	TKTL1	protein_coding	transketolase like 1 [Source:HGNC Symbol;Acc:HGNC:11835]
ENSG00000007372	8.86442	-0.0531002	0.469799	0.171271	0.3253	PAX6	protein_coding	paired box 6 [Source:HGNC Symbol;Acc:HGNC:8620]
ENSG00000007376	1278.86	0.200352	0.127798	0.100171	0.219534	RPUSD1	protein_coding	RNA pseudouridine synthase domain containing 1 [Source:HGNC Symbol;Acc:HGNC:14173]
ENSG00000007384	2326.04	0.23172	0.12536	0.057556	0.1454	RHBDF1	protein_coding	rhomboid 5 homolog 1 [Source:HGNC Symbol;Acc:HGNC:20561]
ENSG00000007392	3892.16	-0.537319	0.105535	1.20772e-07	1.58939e-06	LUC7L	protein_coding	LUC7 like [Source:HGNC Symbol;Acc:HGNC:6723]
ENSG00000007402	13.7755	-0.0934491	0.438367	0.561272	0.718096	CACNA2D2	protein_coding	calcium voltage-gated channel auxiliary subunit alpha2delta 2 [Source:HGNC Symbol;Acc:HGNC:1400]
ENSG00000007516	56.8682	0.0700126	0.360976	0.76057	0.862514	BAIAP3	protein_coding	BAI1 associated protein 3 [Source:HGNC Symbol;Acc:HGNC:948]
ENSG00000007520	4430.63	0.153569	0.0973375	0.107372	0.231223	TSR3	protein_coding	TSR3 ribosome maturation factor [Source:HGNC Symbol;Acc:HGNC:14175]
ENSG00000007541	1674.28	0.143713	0.109118	0.175784	0.331267	PIGQ	protein_coding	phosphatidylinositol glycan anchor biosynthesis class Q [Source:HGNC Symbol;Acc:HGNC:14135]
ENSG00000007545	359.07	-0.379623	0.28179	0.0944649	0.210123	CRAMP1	protein_coding	cramped chromatin regulator homolog 1 [Source:HGNC Symbol;Acc:HGNC:14122]
ENSG00000007866	932.457	-0.922818	0.135955	2.28038e-12	5.81633e-11	TEAD3	protein_coding	TEA domain transcription factor 3 [Source:HGNC Symbol;Acc:HGNC:11716]
ENSG00000007908	0.53299	-0.0182801	0.466108	0.691854	NA	SELE	protein_coding	selectin E [Source:HGNC Symbol;Acc:HGNC:10718]
ENSG00000007923	4196.99	0.263967	0.100456	0.00702061	0.0272099	DNAJC11	protein_coding	DnaJ heat shock protein family (Hsp40) member C11 [Source:HGNC Symbol;Acc:HGNC:25570]
ENSG00000007933	40.647	-0.316201	0.527092	0.0944164	0.210059	FMO3	protein_coding	flavin containing dimethylaniline monoxygenase 3 [Source:HGNC Symbol;Acc:HGNC:3771]
ENSG00000007944	1443.28	-0.724544	0.145447	1.74872e-07	2.23946e-06	MYLIP	protein_coding	myosin regulatory light chain interacting protein [Source:HGNC Symbol;Acc:HGNC:21155]
ENSG00000007952	33.2918	-0.697531	0.725197	0.0319143	0.0924755	NOX1	protein_coding	NADPH oxidase 1 [Source:HGNC Symbol;Acc:HGNC:7889]
ENSG00000007968	13.2238	-0.0924274	0.440008	0.562039	0.71882	E2F2	protein_coding	E2F transcription factor 2 [Source:HGNC Symbol;Acc:HGNC:3114]
ENSG00000008018	10836.7	0.109121	0.084489	0.190076	0.350071	PSMB1	protein_coding	proteasome 20S subunit beta 1 [Source:HGNC Symbol;Acc:HGNC:9537]
ENSG00000008056	100.068	0.036109	0.29979	0.875279	0.932679	SYN1	protein_coding	synapsin I [Source:HGNC Symbol;Acc:HGNC:11494]
ENSG00000008083	486.266	-0.32507	0.171704	0.0403194	0.111008	JARID2	protein_coding	jumonji and AT-rich interaction domain containing 2 [Source:HGNC Symbol;Acc:HGNC:6196]
ENSG00000008086	296.775	-0.304969	0.238929	0.132692	0.269701	CDKL5	protein_coding	cyclin dependent kinase like 5 [Source:HGNC Symbol;Acc:HGNC:11411]
ENSG00000008118	32.4146	1.346	0.725532	0.00279509	0.012565	CAMK1G	protein_coding	calcium/calmodulin dependent protein kinase IG [Source:HGNC Symbol;Acc:HGNC:14585]
ENSG00000008128	352.862	-0.238622	0.179218	0.14661	0.290127	CDK11A	protein_coding	cyclin dependent kinase 11A [Source:HGNC Symbol;Acc:HGNC:1730]
ENSG00000008130	2283.15	0.308019	0.115913	0.00682195	0.0265698	NADK	protein_coding	NAD kinase [Source:HGNC Symbol;Acc:HGNC:29831]
ENSG00000008196	4.77513	0.0978131	0.479465	0.146936	0.290576	TFAP2B	protein_coding	transcription factor AP-2 beta [Source:HGNC Symbol;Acc:HGNC:11743]
ENSG00000008197	0.399743	-0.0179088	0.466064	0.728424	NA	TFAP2D	protein_coding	transcription factor AP-2 delta [Source:HGNC Symbol;Acc:HGNC:15581]
ENSG00000008226	17.3664	-0.0954554	0.418174	0.61857	0.763457	DLEC1	protein_coding	DLEC1 cilia and flagella associated protein [Source:HGNC Symbol;Acc:HGNC:2899]
ENSG00000008256	2187.62	-0.712539	0.116874	3.15756e-10	6.13334e-09	CYTH3	protein_coding	cytohesin 3 [Source:HGNC Symbol;Acc:HGNC:9504]
ENSG00000008277	94.2808	-1.0758	0.787937	0.00487822	0.0200915	ADAM22	protein_coding	ADAM metallopeptidase domain 22 [Source:HGNC Symbol;Acc:HGNC:201]
ENSG00000008282	8465.08	-0.0210481	0.0852537	0.836778	0.909634	SYPL1	protein_coding	synaptophysin like 1 [Source:HGNC Symbol;Acc:HGNC:11507]
ENSG00000008283	343.013	0.0777885	0.197228	0.661517	0.794587	CYB561	protein_coding	cytochrome b561 [Source:HGNC Symbol;Acc:HGNC:2571]
ENSG00000008294	1600.18	0.141267	0.110421	0.18801	0.347101	SPAG9	protein_coding	sperm associated antigen 9 [Source:HGNC Symbol;Acc:HGNC:14524]
ENSG00000008300	29.1908	0.107645	0.378396	0.636507	0.776515	CELSR3	protein_coding	cadherin EGF LAG seven-pass G-type receptor 3 [Source:HGNC Symbol;Acc:HGNC:3230]
ENSG00000008311	1976.75	-0.787909	0.144004	9.91916e-09	1.55463e-07	AASS	protein_coding	aminoadipate-semialdehyde synthase [Source:HGNC Symbol;Acc:HGNC:17366]
ENSG00000008323	6.97726	0.0117219	0.451623	0.908381	0.951644	PLEKHG6	protein_coding	pleckstrin homology and RhoGEF domain containing G6 [Source:HGNC Symbol;Acc:HGNC:25562]
ENSG00000008324	1229.78	0.229792	0.119913	0.0468304	0.124902	SS18L2	protein_coding	SS18 like 2 [Source:HGNC Symbol;Acc:HGNC:15593]
ENSG00000008382	156.789	0.368237	0.250618	0.083852	0.192413	MPND	protein_coding	MPN domain containing [Source:HGNC Symbol;Acc:HGNC:25934]
ENSG00000008394	8496.41	0.634486	0.11307	6.8682e-09	1.09896e-07	MGST1	protein_coding	microsomal glutathione S-transferase 1 [Source:HGNC Symbol;Acc:HGNC:7061]
ENSG00000008405	2937.62	0.13812	0.0977457	0.143386	0.285585	CRY1	protein_coding	cryptochrome circadian regulator 1 [Source:HGNC Symbol;Acc:HGNC:2384]
ENSG00000008438	0.116857	-0.0174523	0.465659	0.869568	NA	PGLYRP1	protein_coding	peptidoglycan recognition protein 1 [Source:HGNC Symbol;Acc:HGNC:8904]
ENSG00000008441	1286.75	0.419686	0.392641	0.105884	0.229009	NFIX	protein_coding	nuclear factor I X [Source:HGNC Symbol;Acc:HGNC:7788]
ENSG00000008513	3688.56	-0.348575	0.0992616	0.000341688	0.00207325	ST3GAL1	protein_coding	ST3 beta-galactoside alpha-2,3-sialyltransferase 1 [Source:HGNC Symbol;Acc:HGNC:10862]
ENSG00000008516	31.2315	-0.374824	0.521214	0.120623	0.252255	MMP25	protein_coding	matrix metallopeptidase 25 [Source:HGNC Symbol;Acc:HGNC:14246]
ENSG00000008517	221.589	0.104567	0.277074	0.632171	0.773234	IL32	protein_coding	interleukin 32 [Source:HGNC Symbol;Acc:HGNC:16830]
ENSG00000008710	590.828	0.657476	0.247322	0.00190015	0.00907912	PKD1	protein_coding	polycystin 1, transient receptor potential channel interacting [Source:HGNC Symbol;Acc:HGNC:9008]
ENSG00000008735	58.6221	0.799472	0.437843	0.0115784	0.0410369	MAPK8IP2	protein_coding	mitogen-activated protein kinase 8 interacting protein 2 [Source:HGNC Symbol;Acc:HGNC:6883]
ENSG00000008838	2874.54	0.144916	0.100299	0.143282	0.285513	MED24	protein_coding	mediator complex subunit 24 [Source:HGNC Symbol;Acc:HGNC:22963]
ENSG00000008853	518.054	0.022574	0.172298	0.896969	0.944909	RHOBTB2	protein_coding	Rho related BTB domain containing 2 [Source:HGNC Symbol;Acc:HGNC:18756]
ENSG00000008869	783.828	-0.459252	0.173679	0.00414754	0.0175372	HEATR5B	protein_coding	HEAT repeat containing 5B [Source:HGNC Symbol;Acc:HGNC:29273]
ENSG00000008952	6428.76	-0.130157	0.089812	0.136713	0.275991	SEC62	protein_coding	SEC62 homolog, preprotein translocation factor [Source:HGNC Symbol;Acc:HGNC:11846]
ENSG00000008988	5818.7	-0.123036	0.0943586	0.182977	0.340555	RPS20	protein_coding	ribosomal protein S20 [Source:HGNC Symbol;Acc:HGNC:10405]
ENSG00000009307	26376.5	0.0860568	0.0815626	0.28435	0.462969	CSDE1	protein_coding	cold shock domain containing E1 [Source:HGNC Symbol;Acc:HGNC:29905]
ENSG00000009335	2402.86	0.288607	0.119792	0.012138	0.0426532	UBE3C	protein_coding	ubiquitin protein ligase E3C [Source:HGNC Symbol;Acc:HGNC:16803]
ENSG00000009413	2667.72	0.227546	0.177126	0.156827	0.304681	REV3L	protein_coding	REV3 like, DNA directed polymerase zeta catalytic subunit [Source:HGNC Symbol;Acc:HGNC:9968]
ENSG00000009694	28.0165	0.187293	0.396759	0.420351	0.600762	TENM1	protein_coding	teneurin transmembrane protein 1 [Source:HGNC Symbol;Acc:HGNC:8117]
ENSG00000009709	1.46572	-0.0192686	0.466206	0.562626	NA	PAX7	protein_coding	paired box 7 [Source:HGNC Symbol;Acc:HGNC:8621]
ENSG00000009724	7.56965	-0.192692	0.478283	0.26957	0.447078	MASP2	protein_coding	mannan binding lectin serine peptidase 2 [Source:HGNC Symbol;Acc:HGNC:6902]
ENSG00000009765	2.39339	-0.126366	0.489439	0.0629427	NA	IYD	protein_coding	iodotyrosine deiodinase [Source:HGNC Symbol;Acc:HGNC:21071]
ENSG00000009780	347.778	-0.194416	0.24021	0.345416	0.527216	FAM76A	protein_coding	family with sequence similarity 76 member A [Source:HGNC Symbol;Acc:HGNC:28530]
ENSG00000009790	1.95382	-0.0427114	0.467622	0.476936	NA	TRAF3IP3	protein_coding	TRAF3 interacting protein 3 [Source:HGNC Symbol;Acc:HGNC:30766]
ENSG00000009830	552.505	-0.472082	0.205528	0.0101015	0.0367695	POMT2	protein_coding	protein O-mannosyltransferase 2 [Source:HGNC Symbol;Acc:HGNC:19743]
ENSG00000009844	9086.76	0.0349408	0.0885452	0.755886	0.859782	VTA1	protein_coding	vesicle trafficking 1 [Source:HGNC Symbol;Acc:HGNC:20954]
ENSG00000009950	0.76621	-0.010257	0.46492	0.719472	NA	MLXIPL	protein_coding	MLX interacting protein like [Source:HGNC Symbol;Acc:HGNC:12744]
ENSG00000009954	2992.54	0.0101042	0.10844	0.944699	0.970857	BAZ1B	protein_coding	bromodomain adjacent to zinc finger domain 1B [Source:HGNC Symbol;Acc:HGNC:961]
ENSG00000010017	904.665	-0.192916	0.146164	0.163507	0.314352	RANBP9	protein_coding	RAN binding protein 9 [Source:HGNC Symbol;Acc:HGNC:13727]
ENSG00000010030	26.7832	-0.00577764	0.365019	0.977735	0.988811	ETV7	protein_coding	ETS variant transcription factor 7 [Source:HGNC Symbol;Acc:HGNC:18160]
ENSG00000010072	1047.11	0.256307	0.136676	0.0489969	0.128967	SPRTN	protein_coding	SprT-like N-terminal domain [Source:HGNC Symbol;Acc:HGNC:25356]
ENSG00000010165	1171.16	0.349855	0.13828	0.00831776	0.0313149	EEF1AKNMT	protein_coding	eEF1A lysine and N-terminal methyltransferase [Source:HGNC Symbol;Acc:HGNC:24248]
ENSG00000010219	1023.97	-0.018977	0.119589	0.864411	0.926649	DYRK4	protein_coding	dual specificity tyrosine phosphorylation regulated kinase 4 [Source:HGNC Symbol;Acc:HGNC:3095]
ENSG00000010244	7884.99	-0.127012	0.0885762	0.147285	0.291085	ZNF207	protein_coding	zinc finger protein 207 [Source:HGNC Symbol;Acc:HGNC:12998]
ENSG00000010256	11982.5	0.386498	0.0893805	8.84481e-06	7.96143e-05	UQCRC1	protein_coding	ubiquinol-cytochrome c reductase core protein 1 [Source:HGNC Symbol;Acc:HGNC:12585]
ENSG00000010270	5098.19	0.384385	0.0921137	1.99139e-05	0.000164859	STARD3NL	protein_coding	STARD3 N-terminal like [Source:HGNC Symbol;Acc:HGNC:19169]
ENSG00000010278	4884.48	0.583776	0.144687	2.0356e-05	0.000168259	CD9	protein_coding	CD9 molecule [Source:HGNC Symbol;Acc:HGNC:1709]
ENSG00000010282	0.133248	-0.0156465	0.465805	0.867692	NA	HHATL	protein_coding	hedgehog acyltransferase like [Source:HGNC Symbol;Acc:HGNC:13242]
ENSG00000010292	1552.87	-0.355055	0.151863	0.0133542	0.0461252	NCAPD2	protein_coding	non-SMC condensin I complex subunit D2 [Source:HGNC Symbol;Acc:HGNC:24305]
ENSG00000010295	1434.37	-0.385197	0.112147	0.000430786	0.00254961	IFFO1	protein_coding	intermediate filament family orphan 1 [Source:HGNC Symbol;Acc:HGNC:24970]
ENSG00000010310	12.3377	0.0278192	0.414958	0.883353	0.937712	GIPR	protein_coding	gastric inhibitory polypeptide receptor [Source:HGNC Symbol;Acc:HGNC:4271]
ENSG00000010318	186.283	-0.0150292	0.241312	0.940511	0.968588	PHF7	protein_coding	PHD finger protein 7 [Source:HGNC Symbol;Acc:HGNC:18458]
ENSG00000010319	1.21341	-0.0447624	0.466046	0.556739	NA	SEMA3G	protein_coding	semaphorin 3G [Source:HGNC Symbol;Acc:HGNC:30400]
ENSG00000010322	2511.03	0.0976486	0.0986327	0.31358	0.493367	NISCH	protein_coding	nischarin [Source:HGNC Symbol;Acc:HGNC:18006]
ENSG00000010327	5.54229	-0.0764441	0.448246	0.571839	0.726886	STAB1	protein_coding	stabilin 1 [Source:HGNC Symbol;Acc:HGNC:18628]
ENSG00000010361	221.094	-0.212532	0.255821	0.321267	0.501864	FUZ	protein_coding	fuzzy planar cell polarity protein [Source:HGNC Symbol;Acc:HGNC:26219]
ENSG00000010379	0.781054	-0.00235229	0.464522	0.940354	NA	SLC6A13	protein_coding	solute carrier family 6 member 13 [Source:HGNC Symbol;Acc:HGNC:11046]
ENSG00000010404	6131.46	0.371884	0.0935004	4.65137e-05	0.000355659	IDS	protein_coding	iduronate 2-sulfatase [Source:HGNC Symbol;Acc:HGNC:5389]
ENSG00000010438	0.53299	-0.0182801	0.466108	0.691854	NA	PRSS3	protein_coding	serine protease 3 [Source:HGNC Symbol;Acc:HGNC:9486]
ENSG00000010539	911.509	-0.0754403	0.125034	0.510065	0.677595	ZNF200	protein_coding	zinc finger protein 200 [Source:HGNC Symbol;Acc:HGNC:12993]
ENSG00000010610	75.1831	-0.199102	0.352968	0.391976	0.573255	CD4	protein_coding	CD4 molecule [Source:HGNC Symbol;Acc:HGNC:1678]
ENSG00000010626	154.454	-0.517552	0.252032	0.0167714	0.0554861	LRRC23	protein_coding	leucine rich repeat containing 23 [Source:HGNC Symbol;Acc:HGNC:19138]
ENSG00000010671	6.21586	-0.165376	0.50652	0.0271921	0.081356	BTK	protein_coding	Bruton tyrosine kinase [Source:HGNC Symbol;Acc:HGNC:1133]
ENSG00000010704	429.028	0.570204	0.229078	0.00467322	0.0193738	HFE	protein_coding	homeostatic iron regulator [Source:HGNC Symbol;Acc:HGNC:4886]
ENSG00000010803	1386.1	-0.764385	0.12039	6.07797e-11	1.29831e-09	SCMH1	protein_coding	Scm polycomb group protein homolog 1 [Source:HGNC Symbol;Acc:HGNC:19003]
ENSG00000010810	5594.55	-0.116386	0.0941112	0.20662	0.371504	FYN	protein_coding	FYN proto-oncogene, Src family tyrosine kinase [Source:HGNC Symbol;Acc:HGNC:4037]
ENSG00000010818	368.294	0.0400707	0.248929	0.853147	0.919497	HIVEP2	protein_coding	HIVEP zinc finger 2 [Source:HGNC Symbol;Acc:HGNC:4921]
ENSG00000010932	32.6914	-0.0206552	0.407826	0.909125	0.951999	FMO1	protein_coding	flavin containing dimethylaniline monoxygenase 1 [Source:HGNC Symbol;Acc:HGNC:3769]
ENSG00000011007	4040.99	-0.109396	0.0966185	0.241708	0.415351	ELOA	protein_coding	elongin A [Source:HGNC Symbol;Acc:HGNC:11620]
ENSG00000011009	3212.04	0.368422	0.0976081	0.000102581	0.000721533	LYPLA2	protein_coding	lysophospholipase 2 [Source:HGNC Symbol;Acc:HGNC:6738]
ENSG00000011021	720.937	0.126479	0.176483	0.433067	0.612197	CLCN6	protein_coding	chloride voltage-gated channel 6 [Source:HGNC Symbol;Acc:HGNC:2024]
ENSG00000011028	4196.67	0.23332	0.12339	0.0489845	0.128967	MRC2	protein_coding	mannose receptor C type 2 [Source:HGNC Symbol;Acc:HGNC:16875]
ENSG00000011052	406.116	0.421142	0.225012	0.0303193	0.0888268	NME1-NME2	protein_coding	NME1-NME2 readthrough [Source:HGNC Symbol;Acc:HGNC:33531]
ENSG00000011083	0.53299	-0.0182801	0.466108	0.691854	NA	SLC6A7	protein_coding	solute carrier family 6 member 7 [Source:HGNC Symbol;Acc:HGNC:11054]
ENSG00000011105	826.81	-0.349932	0.154191	0.015418	0.0517841	TSPAN9	protein_coding	tetraspanin 9 [Source:HGNC Symbol;Acc:HGNC:21640]
ENSG00000011114	1254.24	-0.0189774	0.127902	0.86769	0.928661	BTBD7	protein_coding	BTB domain containing 7 [Source:HGNC Symbol;Acc:HGNC:18269]
ENSG00000011132	944.284	0.121071	0.138815	0.351503	0.533292	APBA3	protein_coding	amyloid beta precursor protein binding family A member 3 [Source:HGNC Symbol;Acc:HGNC:580]
ENSG00000011143	862.085	-0.368039	0.126341	0.00260136	0.0118382	MKS1	protein_coding	MKS transition zone complex subunit 1 [Source:HGNC Symbol;Acc:HGNC:7121]
ENSG00000011198	1644.55	-0.094346	0.128085	0.449633	0.627092	ABHD5	protein_coding	abhydrolase domain containing 5, lysophosphatidic acid acyltransferase [Source:HGNC Symbol;Acc:HGNC:21396]
ENSG00000011201	388.139	-0.228799	0.274549	0.284637	0.463282	ANOS1	protein_coding	anosmin 1 [Source:HGNC Symbol;Acc:HGNC:6211]
ENSG00000011243	3989.65	-0.399666	0.110749	0.000192859	0.00125822	AKAP8L	protein_coding	A-kinase anchoring protein 8 like [Source:HGNC Symbol;Acc:HGNC:29857]
ENSG00000011258	376.467	-0.546271	0.207192	0.00320345	0.0141039	MBTD1	protein_coding	mbt domain containing 1 [Source:HGNC Symbol;Acc:HGNC:19866]
ENSG00000011260	2704.64	0.453993	0.130264	0.000270066	0.00169088	UTP18	protein_coding	UTP18 small subunit processome component [Source:HGNC Symbol;Acc:HGNC:24274]
ENSG00000011275	4579.13	0.0973593	0.088907	0.247765	0.422069	RNF216	protein_coding	ring finger protein 216 [Source:HGNC Symbol;Acc:HGNC:21698]
ENSG00000011295	5321.31	-0.185582	0.0877376	0.0310907	0.0905668	TTC19	protein_coding	tetratricopeptide repeat domain 19 [Source:HGNC Symbol;Acc:HGNC:26006]
ENSG00000011304	6456.06	-0.0410147	0.0973372	0.663623	0.795961	PTBP1	protein_coding	polypyrimidine tract binding protein 1 [Source:HGNC Symbol;Acc:HGNC:9583]
ENSG00000011332	47.7898	0.304737	0.370538	0.2305	0.402385	DPF1	protein_coding	double PHD fingers 1 [Source:HGNC Symbol;Acc:HGNC:20225]
ENSG00000011347	62.5127	0.201962	0.372323	0.390291	0.571564	SYT7	protein_coding	synaptotagmin 7 [Source:HGNC Symbol;Acc:HGNC:11514]
ENSG00000011376	1258.04	0.146305	0.131188	0.242625	0.416297	LARS2	protein_coding	leucyl-tRNA synthetase 2, mitochondrial [Source:HGNC Symbol;Acc:HGNC:17095]
ENSG00000011405	1301.84	0.293973	0.184584	0.0828669	0.190865	PIK3C2A	protein_coding	phosphatidylinositol-4-phosphate 3-kinase catalytic subunit type 2 alpha [Source:HGNC Symbol;Acc:HGNC:8971]
ENSG00000011422	4571.29	0.730888	0.101265	1.55266e-13	4.49538e-12	PLAUR	protein_coding	plasminogen activator, urokinase receptor [Source:HGNC Symbol;Acc:HGNC:9053]
ENSG00000011426	3181.9	-0.420328	0.170026	0.00670467	0.0261892	ANLN	protein_coding	anillin actin binding protein [Source:HGNC Symbol;Acc:HGNC:14082]
ENSG00000011451	335.835	0.231309	0.226548	0.239864	0.41311	WIZ	protein_coding	WIZ zinc finger [Source:HGNC Symbol;Acc:HGNC:30917]
ENSG00000011454	3389.41	-0.167462	0.100512	0.0915353	0.205506	RABGAP1	protein_coding	RAB GTPase activating protein 1 [Source:HGNC Symbol;Acc:HGNC:17155]
ENSG00000011465	78835.6	-2.57487	0.403754	1.80676e-12	4.67511e-11	DCN	protein_coding	decorin [Source:HGNC Symbol;Acc:HGNC:2705]
ENSG00000011478	236.21	0.54941	0.283851	0.0185582	0.0600981	QPCTL	protein_coding	glutaminyl-peptide cyclotransferase like [Source:HGNC Symbol;Acc:HGNC:25952]
ENSG00000011485	2388.89	-0.0939532	0.101386	0.333382	0.514493	PPP5C	protein_coding	protein phosphatase 5 catalytic subunit [Source:HGNC Symbol;Acc:HGNC:9322]
ENSG00000011523	1593.21	-0.450812	0.123765	0.000140273	0.000955596	CEP68	protein_coding	centrosomal protein 68 [Source:HGNC Symbol;Acc:HGNC:29076]
ENSG00000011566	3125.41	-0.552597	0.107606	1.44458e-07	1.87576e-06	MAP4K3	protein_coding	mitogen-activated protein kinase kinase kinase kinase 3 [Source:HGNC Symbol;Acc:HGNC:6865]
ENSG00000011590	3.25082	0.0407122	0.457784	0.681383	NA	ZBTB32	protein_coding	zinc finger and BTB domain containing 32 [Source:HGNC Symbol;Acc:HGNC:16763]
ENSG00000011600	0.504532	-0.0277675	0.466643	0.628479	NA	TYROBP	protein_coding	transmembrane immune signaling adaptor TYROBP [Source:HGNC Symbol;Acc:HGNC:12449]
ENSG00000011638	908.869	0.611935	0.144025	7.79377e-06	7.10862e-05	TMEM159	protein_coding	transmembrane protein 159 [Source:HGNC Symbol;Acc:HGNC:30136]
ENSG00000011677	1.46785	-0.0321375	0.46725	0.453111	NA	GABRA3	protein_coding	gamma-aminobutyric acid type A receptor subunit alpha3 [Source:HGNC Symbol;Acc:HGNC:4077]
ENSG00000012048	267.461	0.0611301	0.216694	0.746469	0.853696	BRCA1	protein_coding	BRCA1 DNA repair associated [Source:HGNC Symbol;Acc:HGNC:1100]
ENSG00000012061	2759.09	0.0836732	0.102892	0.4068	0.58766	ERCC1	protein_coding	ERCC excision repair 1, endonuclease non-catalytic subunit [Source:HGNC Symbol;Acc:HGNC:3433]
ENSG00000012124	3.97073	0.00197744	0.464207	0.837041	NA	CD22	protein_coding	CD22 molecule [Source:HGNC Symbol;Acc:HGNC:1643]
ENSG00000012171	499.611	0.0257731	0.23052	0.895689	0.944275	SEMA3B	protein_coding	semaphorin 3B [Source:HGNC Symbol;Acc:HGNC:10724]
ENSG00000012174	3451.04	-0.212749	0.109671	0.045273	0.121688	MBTPS2	protein_coding	membrane bound transcription factor peptidase, site 2 [Source:HGNC Symbol;Acc:HGNC:15455]
ENSG00000012211	163.384	0.683892	0.301364	0.00598373	0.0238116	PRICKLE3	protein_coding	prickle planar cell polarity protein 3 [Source:HGNC Symbol;Acc:HGNC:6645]
ENSG00000012223	0.799485	-0.0187321	0.466157	0.638627	NA	LTF	protein_coding	lactotransferrin [Source:HGNC Symbol;Acc:HGNC:6720]
ENSG00000012232	1908.4	-0.364787	0.165192	0.0167296	0.0553734	EXTL3	protein_coding	exostosin like glycosyltransferase 3 [Source:HGNC Symbol;Acc:HGNC:3518]
ENSG00000012504	2.15692	0.0169491	0.459228	0.805031	NA	NR1H4	protein_coding	nuclear receptor subfamily 1 group H member 4 [Source:HGNC Symbol;Acc:HGNC:7967]
ENSG00000012660	8587.03	-0.213761	0.109117	0.0418064	0.114228	ELOVL5	protein_coding	ELOVL fatty acid elongase 5 [Source:HGNC Symbol;Acc:HGNC:21308]
ENSG00000012779	0.649679	0.0167008	0.466009	0.619057	NA	ALOX5	protein_coding	arachidonate 5-lipoxygenase [Source:HGNC Symbol;Acc:HGNC:435]
ENSG00000012817	0	NA	NA	NA	NA	KDM5D	protein_coding	lysine demethylase 5D [Source:HGNC Symbol;Acc:HGNC:11115]
ENSG00000012822	5336.42	-0.340363	0.125934	0.00466546	0.0193453	CALCOCO1	protein_coding	calcium binding and coiled-coil domain 1 [Source:HGNC Symbol;Acc:HGNC:29306]
ENSG00000012963	2296.56	-0.329918	0.136417	0.0118293	0.0417677	UBR7	protein_coding	ubiquitin protein ligase E3 component n-recognin 7 [Source:HGNC Symbol;Acc:HGNC:20344]
ENSG00000012983	5166.7	-0.343402	0.103339	0.000630854	0.00354752	MAP4K5	protein_coding	mitogen-activated protein kinase kinase kinase kinase 5 [Source:HGNC Symbol;Acc:HGNC:6867]
ENSG00000013016	2100.28	0.173282	0.111564	0.10816	0.232588	EHD3	protein_coding	EH domain containing 3 [Source:HGNC Symbol;Acc:HGNC:3244]
ENSG00000013275	6352.91	0.355213	0.101742	0.000306772	0.00188542	PSMC4	protein_coding	proteasome 26S subunit, ATPase 4 [Source:HGNC Symbol;Acc:HGNC:9551]
ENSG00000013288	3446.61	0.686897	0.104366	2.24122e-11	5.09207e-10	MAN2B2	protein_coding	mannosidase alpha class 2B member 2 [Source:HGNC Symbol;Acc:HGNC:29623]
ENSG00000013293	917.483	-1.25537	0.246142	1.98353e-08	2.99276e-07	SLC7A14	protein_coding	solute carrier family 7 member 14 [Source:HGNC Symbol;Acc:HGNC:29326]
ENSG00000013297	1596.54	-0.64948	0.153554	7.10655e-06	6.56283e-05	CLDN11	protein_coding	claudin 11 [Source:HGNC Symbol;Acc:HGNC:8514]
ENSG00000013306	4655.18	0.50104	0.0999761	2.73203e-07	3.38541e-06	SLC25A39	protein_coding	solute carrier family 25 member 39 [Source:HGNC Symbol;Acc:HGNC:24279]
ENSG00000013364	13344	0.422279	0.0891305	1.26963e-06	1.3801e-05	MVP	protein_coding	major vault protein [Source:HGNC Symbol;Acc:HGNC:7531]
ENSG00000013374	2540.96	-0.34862	0.10523	0.000658106	0.00367377	NUB1	protein_coding	negative regulator of ubiquitin like proteins 1 [Source:HGNC Symbol;Acc:HGNC:17623]
ENSG00000013375	7687.28	0.114134	0.0932696	0.257816	0.433367	PGM3	protein_coding	phosphoglucomutase 3 [Source:HGNC Symbol;Acc:HGNC:8907]
ENSG00000013392	1019.11	-0.144969	0.167733	0.334086	0.515142	RWDD2A	protein_coding	RWD domain containing 2A [Source:HGNC Symbol;Acc:HGNC:21385]
ENSG00000013441	2924.82	-0.78474	0.121304	2.39704e-11	5.40595e-10	CLK1	protein_coding	CDC like kinase 1 [Source:HGNC Symbol;Acc:HGNC:2068]
ENSG00000013503	1146.06	0.126516	0.125606	0.295263	0.474463	POLR3B	protein_coding	RNA polymerase III subunit B [Source:HGNC Symbol;Acc:HGNC:30348]
ENSG00000013523	993.029	0.00734855	0.159594	0.929268	0.962652	ANGEL1	protein_coding	angel homolog 1 [Source:HGNC Symbol;Acc:HGNC:19961]
ENSG00000013561	5913.38	0.611387	0.113773	2.60047e-08	3.83713e-07	RNF14	protein_coding	ring finger protein 14 [Source:HGNC Symbol;Acc:HGNC:10058]
ENSG00000013563	433.34	0.13122	0.168989	0.402272	0.583131	DNASE1L1	protein_coding	deoxyribonuclease 1 like 1 [Source:HGNC Symbol;Acc:HGNC:2957]
ENSG00000013573	867.67	-0.102451	0.171607	0.502441	0.671252	DDX11	protein_coding	DEAD/H-box helicase 11 [Source:HGNC Symbol;Acc:HGNC:2736]
ENSG00000013583	2661.39	0.20979	0.123543	0.0686371	0.166258	HEBP1	protein_coding	heme binding protein 1 [Source:HGNC Symbol;Acc:HGNC:17176]
ENSG00000013588	2065.01	1.4417	0.177885	2.48654e-17	1.05285e-15	GPRC5A	protein_coding	G protein-coupled receptor class C group 5 member A [Source:HGNC Symbol;Acc:HGNC:9836]
ENSG00000013619	263.438	0.0349795	0.195628	0.845318	0.915202	MAMLD1	protein_coding	mastermind like domain containing 1 [Source:HGNC Symbol;Acc:HGNC:2568]
ENSG00000013725	1.31569	-0.0131807	0.465056	0.573829	NA	CD6	protein_coding	CD6 molecule [Source:HGNC Symbol;Acc:HGNC:1691]
ENSG00000013810	677.382	-0.190468	0.158207	0.198126	0.359988	TACC3	protein_coding	transforming acidic coiled-coil containing protein 3 [Source:HGNC Symbol;Acc:HGNC:11524]
ENSG00000014123	2810.17	-0.362745	0.106325	0.000420496	0.00249284	UFL1	protein_coding	UFM1 specific ligase 1 [Source:HGNC Symbol;Acc:HGNC:23039]
ENSG00000014138	437.114	-0.0280311	0.160847	0.851274	0.918402	POLA2	protein_coding	DNA polymerase alpha 2, accessory subunit [Source:HGNC Symbol;Acc:HGNC:30073]
ENSG00000014164	653.885	-0.0563435	0.146751	0.684114	0.81185	ZC3H3	protein_coding	zinc finger CCCH-type containing 3 [Source:HGNC Symbol;Acc:HGNC:28972]
ENSG00000014216	8084.98	0.24264	0.0967282	0.010143	0.0368952	CAPN1	protein_coding	calpain 1 [Source:HGNC Symbol;Acc:HGNC:1476]
ENSG00000014257	113.969	0.633559	0.423968	0.0270708	0.0810837	ACP3	protein_coding	acid phosphatase 3 [Source:HGNC Symbol;Acc:HGNC:125]
ENSG00000014641	12151.9	0.468584	0.0869647	6.55924e-08	9.05488e-07	MDH1	protein_coding	malate dehydrogenase 1 [Source:HGNC Symbol;Acc:HGNC:6970]
ENSG00000014824	6408.43	-0.0871954	0.0957525	0.29581	0.475235	SLC30A9	protein_coding	solute carrier family 30 member 9 [Source:HGNC Symbol;Acc:HGNC:1329]
ENSG00000014914	1034.09	-0.346776	0.151149	0.0148799	0.0503795	MTMR11	protein_coding	myotubularin related protein 11 [Source:HGNC Symbol;Acc:HGNC:24307]
ENSG00000014919	1460.58	-0.164939	0.131803	0.192549	0.353023	COX15	protein_coding	cytochrome c oxidase assembly homolog COX15 [Source:HGNC Symbol;Acc:HGNC:2263]
ENSG00000015133	26.9518	0.431055	0.523328	0.11573	0.244625	CCDC88C	protein_coding	coiled-coil domain containing 88C [Source:HGNC Symbol;Acc:HGNC:19967]
ENSG00000015153	558.584	-0.0435289	0.178998	0.776713	0.873107	YAF2	protein_coding	YY1 associated factor 2 [Source:HGNC Symbol;Acc:HGNC:17363]
ENSG00000015171	5062.31	-0.164517	0.0957641	0.0798654	0.185812	ZMYND11	protein_coding	zinc finger MYND-type containing 11 [Source:HGNC Symbol;Acc:HGNC:16966]
ENSG00000015285	3.30579	-0.0963154	0.476201	0.0744336	NA	WAS	protein_coding	WASP actin nucleation promoting factor [Source:HGNC Symbol;Acc:HGNC:12731]
ENSG00000015413	9.67298	-0.016833	0.465084	0.342757	0.524429	DPEP1	protein_coding	dipeptidase 1 [Source:HGNC Symbol;Acc:HGNC:3002]
ENSG00000015475	2504	0.12599	0.13187	0.308335	0.488463	BID	protein_coding	BH3 interacting domain death agonist [Source:HGNC Symbol;Acc:HGNC:1050]
ENSG00000015479	23750.3	-0.469797	0.087043	3.81492e-08	5.4672e-07	MATR3	protein_coding	matrin 3 [Source:HGNC Symbol;Acc:HGNC:6912]
ENSG00000015520	10.0447	-0.25473	0.52526	0.144194	0.286654	NPC1L1	protein_coding	NPC1 like intracellular cholesterol transporter 1 [Source:HGNC Symbol;Acc:HGNC:7898]
ENSG00000015532	1051.46	0.692504	0.146232	7.3287e-07	8.33425e-06	XYLT2	protein_coding	xylosyltransferase 2 [Source:HGNC Symbol;Acc:HGNC:15517]
ENSG00000015568	793.773	-0.334343	0.203715	0.0646494	0.158821	RGPD5	protein_coding	RANBP2 like and GRIP domain containing 5 [Source:HGNC Symbol;Acc:HGNC:32418]
ENSG00000015592	2.39599	-0.00115854	0.465379	0.896406	NA	STMN4	protein_coding	stathmin 4 [Source:HGNC Symbol;Acc:HGNC:16078]
ENSG00000015676	4656.17	0.119173	0.0988432	0.202423	0.365707	NUDCD3	protein_coding	NudC domain containing 3 [Source:HGNC Symbol;Acc:HGNC:22208]
ENSG00000016082	88.7946	1.5905	0.383927	2.20721e-06	2.26808e-05	ISL1	protein_coding	ISL LIM homeobox 1 [Source:HGNC Symbol;Acc:HGNC:6132]
ENSG00000016391	92.9786	0.156755	0.456382	0.390805	0.572082	CHDH	protein_coding	choline dehydrogenase [Source:HGNC Symbol;Acc:HGNC:24288]
ENSG00000016402	26.6597	0.228444	0.413189	0.338567	0.520433	IL20RA	protein_coding	interleukin 20 receptor subunit alpha [Source:HGNC Symbol;Acc:HGNC:6003]
ENSG00000016490	0.800756	-0.00425946	0.465298	0.842597	NA	CLCA1	protein_coding	chloride channel accessory 1 [Source:HGNC Symbol;Acc:HGNC:2015]
ENSG00000016602	1.19923	-0.0190658	0.46619	0.587282	NA	CLCA4	protein_coding	chloride channel accessory 4 [Source:HGNC Symbol;Acc:HGNC:2018]
ENSG00000016864	6327.5	-0.267271	0.0918263	0.00313083	0.013822	GLT8D1	protein_coding	glycosyltransferase 8 domain containing 1 [Source:HGNC Symbol;Acc:HGNC:24870]
ENSG00000017260	3213.41	0.43349	0.122071	0.000217355	0.00139929	ATP2C1	protein_coding	ATPase secretory pathway Ca2+ transporting 1 [Source:HGNC Symbol;Acc:HGNC:13211]
ENSG00000017427	13.0879	-3.15454	1.52781	0.000871682	0.00467479	IGF1	protein_coding	insulin like growth factor 1 [Source:HGNC Symbol;Acc:HGNC:5464]
ENSG00000017483	76.8488	2.30894	0.440747	4.59589e-09	7.56275e-08	SLC38A5	protein_coding	solute carrier family 38 member 5 [Source:HGNC Symbol;Acc:HGNC:18070]
ENSG00000017797	3318.47	0.187225	0.115473	0.0955922	0.211905	RALBP1	protein_coding	ralA binding protein 1 [Source:HGNC Symbol;Acc:HGNC:9841]
ENSG00000018189	2482.87	0.001698	0.104793	0.996668	0.998206	RUFY3	protein_coding	RUN and FYVE domain containing 3 [Source:HGNC Symbol;Acc:HGNC:30285]
ENSG00000018236	25.7518	-1.83868	0.736709	0.00061462	0.00346449	CNTN1	protein_coding	contactin 1 [Source:HGNC Symbol;Acc:HGNC:2171]
ENSG00000018280	12.012	-0.0632528	0.446041	0.627812	0.770382	SLC11A1	protein_coding	solute carrier family 11 member 1 [Source:HGNC Symbol;Acc:HGNC:10907]
ENSG00000018408	11891.9	-0.731635	0.119396	2.3762e-10	4.70518e-09	WWTR1	protein_coding	WW domain containing transcription regulator 1 [Source:HGNC Symbol;Acc:HGNC:24042]
ENSG00000018510	3215.15	-0.0192503	0.145497	0.909376	0.952054	AGPS	protein_coding	alkylglycerone phosphate synthase [Source:HGNC Symbol;Acc:HGNC:327]
ENSG00000018607	6.94955	-0.0264305	0.459144	0.637271	0.777052	ZNF806	transcribed_unprocessed_pseudogene	zinc finger protein 806 [Source:HGNC Symbol;Acc:HGNC:33228]
ENSG00000018610	648.363	0.0833625	0.173439	0.610033	0.757566	CXorf56	protein_coding	chromosome X open reading frame 56 [Source:HGNC Symbol;Acc:HGNC:26239]
ENSG00000018625	33.8952	3.15144	0.824472	4.94519e-06	4.70056e-05	ATP1A2	protein_coding	ATPase Na+/K+ transporting subunit alpha 2 [Source:HGNC Symbol;Acc:HGNC:800]
ENSG00000018699	1775.06	0.013563	0.10897	0.915039	0.954604	TTC27	protein_coding	tetratricopeptide repeat domain 27 [Source:HGNC Symbol;Acc:HGNC:25986]
ENSG00000018869	196.44	0.0623721	0.23441	0.758782	0.861525	ZNF582	protein_coding	zinc finger protein 582 [Source:HGNC Symbol;Acc:HGNC:26421]
ENSG00000019102	1.4779	-0.0603212	0.465934	0.49554	NA	VSIG2	protein_coding	V-set and immunoglobulin domain containing 2 [Source:HGNC Symbol;Acc:HGNC:17149]
ENSG00000019144	1404.87	-0.455062	0.157226	0.00213071	0.0100219	PHLDB1	protein_coding	pleckstrin homology like domain family B member 1 [Source:HGNC Symbol;Acc:HGNC:23697]
ENSG00000019169	0.350571	-0.0206116	0.465981	0.740143	NA	MARCO	protein_coding	macrophage receptor with collagenous structure [Source:HGNC Symbol;Acc:HGNC:6895]
ENSG00000019186	36.8828	-0.436548	0.63913	0.0320211	0.0927097	CYP24A1	protein_coding	cytochrome P450 family 24 subfamily A member 1 [Source:HGNC Symbol;Acc:HGNC:2602]
ENSG00000019485	148.845	-0.316636	0.370702	0.207322	0.372203	PRDM11	protein_coding	PR/SET domain 11 [Source:HGNC Symbol;Acc:HGNC:13996]
ENSG00000019505	1.33248	-0.019195	0.4662	0.574272	NA	SYT13	protein_coding	synaptotagmin 13 [Source:HGNC Symbol;Acc:HGNC:14962]
ENSG00000019549	11140.5	-0.184392	0.111196	0.0892548	0.201548	SNAI2	protein_coding	snail family transcriptional repressor 2 [Source:HGNC Symbol;Acc:HGNC:11094]
ENSG00000019582	268.34	-0.165509	0.184164	0.325306	0.505966	CD74	protein_coding	CD74 molecule [Source:HGNC Symbol;Acc:HGNC:1697]
ENSG00000019991	5400.2	-0.342949	0.128952	0.00516672	0.0210771	HGF	protein_coding	hepatocyte growth factor [Source:HGNC Symbol;Acc:HGNC:4893]
ENSG00000019995	1334.96	0.102189	0.134211	0.418227	0.598718	ZRANB1	protein_coding	zinc finger RANBP2-type containing 1 [Source:HGNC Symbol;Acc:HGNC:18224]
ENSG00000020129	1049.72	0.226917	0.142694	0.0933507	0.208489	NCDN	protein_coding	neurochondrin [Source:HGNC Symbol;Acc:HGNC:17597]
ENSG00000020181	1089.21	0.0120315	0.164927	0.938596	0.967823	ADGRA2	protein_coding	adhesion G protein-coupled receptor A2 [Source:HGNC Symbol;Acc:HGNC:17849]
ENSG00000020219	0.266495	-0.0172372	0.465983	0.778806	NA	CCT8L1P	processed_pseudogene	chaperonin containing TCP1 subunit 8 like 1, pseudogene [Source:HGNC Symbol;Acc:HGNC:32153]
ENSG00000020256	1505.43	-0.0637301	0.109453	0.549285	0.708484	ZFP64	protein_coding	ZFP64 zinc finger protein [Source:HGNC Symbol;Acc:HGNC:15940]
ENSG00000020426	2372.83	0.253974	0.115684	0.0230288	0.0712216	MNAT1	protein_coding	MNAT1 component of CDK activating kinase [Source:HGNC Symbol;Acc:HGNC:7181]
ENSG00000020577	723.878	-0.746055	0.164633	1.66028e-06	1.76271e-05	SAMD4A	protein_coding	sterile alpha motif domain containing 4A [Source:HGNC Symbol;Acc:HGNC:23023]
ENSG00000020633	48.743	-0.0850991	0.384703	0.683571	0.811542	RUNX3	protein_coding	RUNX family transcription factor 3 [Source:HGNC Symbol;Acc:HGNC:10473]
ENSG00000020922	1385.21	-0.233947	0.139071	0.0816008	0.188903	MRE11	protein_coding	MRE11 homolog, double strand break repair nuclease [Source:HGNC Symbol;Acc:HGNC:7230]
ENSG00000021300	49.9567	0.569939	0.449971	0.0539894	0.138613	PLEKHB1	protein_coding	pleckstrin homology domain containing B1 [Source:HGNC Symbol;Acc:HGNC:19079]
ENSG00000021355	1078.8	0.171158	0.146395	0.216859	0.385194	SERPINB1	protein_coding	serpin family B member 1 [Source:HGNC Symbol;Acc:HGNC:3311]
ENSG00000021461	0.705464	-0.0478443	0.468497	0.458591	NA	CYP3A43	protein_coding	cytochrome P450 family 3 subfamily A member 43 [Source:HGNC Symbol;Acc:HGNC:17450]
ENSG00000021488	7.2986	-0.138751	0.479254	0.236195	0.408894	SLC7A9	protein_coding	solute carrier family 7 member 9 [Source:HGNC Symbol;Acc:HGNC:11067]
ENSG00000021574	1100.34	-0.119453	0.129201	0.336738	0.51837	SPAST	protein_coding	spastin [Source:HGNC Symbol;Acc:HGNC:11233]
ENSG00000021645	37.8992	-0.482403	0.455324	0.0897192	0.202319	NRXN3	protein_coding	neurexin 3 [Source:HGNC Symbol;Acc:HGNC:8010]
ENSG00000021762	721.94	-0.298454	0.149231	0.0337133	0.0964749	OSBPL5	protein_coding	oxysterol binding protein like 5 [Source:HGNC Symbol;Acc:HGNC:16392]
ENSG00000021776	2489.41	0.0795317	0.113061	0.468638	0.643708	AQR	protein_coding	aquarius intron-binding spliceosomal factor [Source:HGNC Symbol;Acc:HGNC:29513]
ENSG00000021826	325.206	-0.614539	0.224931	0.00186536	0.00894681	CPS1	protein_coding	carbamoyl-phosphate synthase 1 [Source:HGNC Symbol;Acc:HGNC:2323]
ENSG00000021852	0.399743	-0.0179088	0.466064	0.728424	NA	C8B	protein_coding	complement C8 beta chain [Source:HGNC Symbol;Acc:HGNC:1353]
ENSG00000022267	7683.49	-1.23985	0.132458	9.02242e-22	5.71909e-20	FHL1	protein_coding	four and a half LIM domains 1 [Source:HGNC Symbol;Acc:HGNC:3702]
ENSG00000022277	7720.37	-0.0258346	0.08992	0.769081	0.868122	RTF2	protein_coding	replication termination factor 2 [Source:HGNC Symbol;Acc:HGNC:15890]
ENSG00000022355	2.13196	-0.0200407	0.466252	0.51164	NA	GABRA1	protein_coding	gamma-aminobutyric acid type A receptor subunit alpha1 [Source:HGNC Symbol;Acc:HGNC:4075]
ENSG00000022556	75.3924	0.310164	0.619734	0.00127518	0.0065034	NLRP2	protein_coding	NLR family pyrin domain containing 2 [Source:HGNC Symbol;Acc:HGNC:22948]
ENSG00000022567	256.201	0.274367	0.296538	0.222392	0.392419	SLC45A4	protein_coding	solute carrier family 45 member 4 [Source:HGNC Symbol;Acc:HGNC:29196]
ENSG00000022840	12532.9	0.230978	0.0905057	0.00918187	0.0339761	RNF10	protein_coding	ring finger protein 10 [Source:HGNC Symbol;Acc:HGNC:10055]
ENSG00000022976	344.473	0.0177646	0.193899	0.922402	0.958366	ZNF839	protein_coding	zinc finger protein 839 [Source:HGNC Symbol;Acc:HGNC:20345]
ENSG00000023041	3227.03	-0.312736	0.107389	0.00266893	0.0120662	ZDHHC6	protein_coding	zinc finger DHHC-type palmitoyltransferase 6 [Source:HGNC Symbol;Acc:HGNC:19160]
ENSG00000023171	82.4653	0.317212	0.369167	0.203494	0.367269	GRAMD1B	protein_coding	GRAM domain containing 1B [Source:HGNC Symbol;Acc:HGNC:29214]
ENSG00000023191	9751.94	0.445267	0.0957145	1.93744e-06	2.02178e-05	RNH1	protein_coding	ribonuclease/angiogenin inhibitor 1 [Source:HGNC Symbol;Acc:HGNC:10074]
ENSG00000023228	3591.52	0.479836	0.102766	1.67224e-06	1.77453e-05	NDUFS1	protein_coding	NADH:ubiquinone oxidoreductase core subunit S1 [Source:HGNC Symbol;Acc:HGNC:7707]
ENSG00000023287	6924.35	-0.310121	0.106141	0.00207869	0.00981617	RB1CC1	protein_coding	RB1 inducible coiled-coil 1 [Source:HGNC Symbol;Acc:HGNC:15574]
ENSG00000023318	11452.7	0.107067	0.0876684	0.236415	0.409176	ERP44	protein_coding	endoplasmic reticulum protein 44 [Source:HGNC Symbol;Acc:HGNC:18311]
ENSG00000023330	4602.96	0.75082	0.107033	6.36313e-13	1.74335e-11	ALAS1	protein_coding	5'-aminolevulinate synthase 1 [Source:HGNC Symbol;Acc:HGNC:396]
ENSG00000023445	43.7063	0.0257601	0.372627	0.909214	0.951999	BIRC3	protein_coding	baculoviral IAP repeat containing 3 [Source:HGNC Symbol;Acc:HGNC:591]
ENSG00000023516	743.63	-0.254919	0.152949	0.0757521	0.178527	AKAP11	protein_coding	A-kinase anchoring protein 11 [Source:HGNC Symbol;Acc:HGNC:369]
ENSG00000023572	2683.51	1.11818	0.115211	3.65798e-23	2.48013e-21	GLRX2	protein_coding	glutaredoxin 2 [Source:HGNC Symbol;Acc:HGNC:16065]
ENSG00000023608	3882.22	0.086849	0.101761	0.390721	0.571998	SNAPC1	protein_coding	small nuclear RNA activating complex polypeptide 1 [Source:HGNC Symbol;Acc:HGNC:11134]
ENSG00000023697	3254.83	0.0414398	0.104859	0.680079	0.808719	DERA	protein_coding	deoxyribose-phosphate aldolase [Source:HGNC Symbol;Acc:HGNC:24269]
ENSG00000023734	12049.6	0.221545	0.0874051	0.00926134	0.0342111	STRAP	protein_coding	serine/threonine kinase receptor associated protein [Source:HGNC Symbol;Acc:HGNC:30796]
ENSG00000023839	10.6445	-1.45621	1.48595	0.00837576	0.0314771	ABCC2	protein_coding	ATP binding cassette subfamily C member 2 [Source:HGNC Symbol;Acc:HGNC:53]
ENSG00000023892	140.698	-0.158813	0.247268	0.445666	0.623419	DEF6	protein_coding	DEF6 guanine nucleotide exchange factor [Source:HGNC Symbol;Acc:HGNC:2760]
ENSG00000023902	3134.13	0.20631	0.108667	0.0498583	0.130591	PLEKHO1	protein_coding	pleckstrin homology domain containing O1 [Source:HGNC Symbol;Acc:HGNC:24310]
ENSG00000023909	4521.25	0.144079	0.0968613	0.129515	0.264928	GCLM	protein_coding	glutamate-cysteine ligase modifier subunit [Source:HGNC Symbol;Acc:HGNC:4312]
ENSG00000024048	1601.42	-0.0206293	0.120172	0.858067	0.922757	UBR2	protein_coding	ubiquitin protein ligase E3 component n-recognin 2 [Source:HGNC Symbol;Acc:HGNC:21289]
ENSG00000024422	32833.9	-0.0514131	0.0864757	0.549442	0.708484	EHD2	protein_coding	EH domain containing 2 [Source:HGNC Symbol;Acc:HGNC:3243]
ENSG00000024526	1129.76	-0.42599	0.404974	0.0988993	0.217272	DEPDC1	protein_coding	DEP domain containing 1 [Source:HGNC Symbol;Acc:HGNC:22949]
ENSG00000024862	1024.64	-0.307283	0.147574	0.0264476	0.0796065	CCDC28A	protein_coding	coiled-coil domain containing 28A [Source:HGNC Symbol;Acc:HGNC:21098]
ENSG00000025039	122.087	0.45624	0.778805	0.00892122	0.033156	RRAGD	protein_coding	Ras related GTP binding D [Source:HGNC Symbol;Acc:HGNC:19903]
ENSG00000025156	1775.19	-0.196612	0.109088	0.058501	0.147128	HSF2	protein_coding	heat shock transcription factor 2 [Source:HGNC Symbol;Acc:HGNC:5225]
ENSG00000025293	2854.05	-0.0182892	0.0962097	0.844905	0.914937	PHF20	protein_coding	PHD finger protein 20 [Source:HGNC Symbol;Acc:HGNC:16098]
ENSG00000025423	34.1375	0.529142	0.632998	0.0606871	0.151326	HSD17B6	protein_coding	hydroxysteroid 17-beta dehydrogenase 6 [Source:HGNC Symbol;Acc:HGNC:23316]
ENSG00000025434	451.645	-0.167353	0.18586	0.322953	0.503586	NR1H3	protein_coding	nuclear receptor subfamily 1 group H member 3 [Source:HGNC Symbol;Acc:HGNC:7966]
ENSG00000025708	406.419	0.329594	0.1925	0.056983	0.14431	TYMP	protein_coding	thymidine phosphorylase [Source:HGNC Symbol;Acc:HGNC:3148]
ENSG00000025770	1310.07	-0.15856	0.114355	0.147849	0.291896	NCAPH2	protein_coding	non-SMC condensin II complex subunit H2 [Source:HGNC Symbol;Acc:HGNC:25071]
ENSG00000025772	4466.53	0.970274	0.0980118	1.02033e-23	7.26261e-22	TOMM34	protein_coding	translocase of outer mitochondrial membrane 34 [Source:HGNC Symbol;Acc:HGNC:15746]
ENSG00000025796	5136.73	0.0579553	0.115421	0.558226	0.715383	SEC63	protein_coding	SEC63 homolog, protein translocation regulator [Source:HGNC Symbol;Acc:HGNC:21082]
ENSG00000025800	3547.05	0.220024	0.160498	0.122423	0.254847	KPNA6	protein_coding	karyopherin subunit alpha 6 [Source:HGNC Symbol;Acc:HGNC:6399]
ENSG00000026025	67837.7	0.166354	0.0883699	0.057763	0.145785	VIM	protein_coding	vimentin [Source:HGNC Symbol;Acc:HGNC:12692]
ENSG00000026036	63.4582	-0.386671	0.406472	0.144834	0.287588	RTEL1-TNFRSF6B	protein_coding	RTEL1-TNFRSF6B readthrough (NMD candidate) [Source:HGNC Symbol;Acc:HGNC:44095]
ENSG00000026103	1726.2	0.675135	0.114548	1.27643e-09	2.26951e-08	FAS	protein_coding	Fas cell surface death receptor [Source:HGNC Symbol;Acc:HGNC:11920]
ENSG00000026297	3144.9	0.517022	0.124948	1.57568e-05	0.000133209	RNASET2	protein_coding	ribonuclease T2 [Source:HGNC Symbol;Acc:HGNC:21686]
ENSG00000026508	30797.5	0.0280467	0.0871243	0.73749	0.847815	CD44	protein_coding	CD44 molecule (Indian blood group) [Source:HGNC Symbol;Acc:HGNC:1681]
ENSG00000026559	1029.04	2.35959	0.202125	3.63127e-33	4.98718e-31	KCNG1	protein_coding	potassium voltage-gated channel modifier subfamily G member 1 [Source:HGNC Symbol;Acc:HGNC:6248]
ENSG00000026652	506.579	0.0381992	0.181712	0.818944	0.89882	AGPAT4	protein_coding	1-acylglycerol-3-phosphate O-acyltransferase 4 [Source:HGNC Symbol;Acc:HGNC:20885]
ENSG00000026751	5.83455	-0.0471738	0.454697	0.573243	0.728195	SLAMF7	protein_coding	SLAM family member 7 [Source:HGNC Symbol;Acc:HGNC:21394]
ENSG00000026950	1005.31	-0.404315	0.124232	0.000701873	0.00388369	BTN3A1	protein_coding	butyrophilin subfamily 3 member A1 [Source:HGNC Symbol;Acc:HGNC:1138]
ENSG00000027001	1928.03	0.281981	0.124201	0.0182698	0.0594403	MIPEP	protein_coding	mitochondrial intermediate peptidase [Source:HGNC Symbol;Acc:HGNC:7104]
ENSG00000027075	127.196	0.843335	0.346866	0.00268447	0.0121262	PRKCH	protein_coding	protein kinase C eta [Source:HGNC Symbol;Acc:HGNC:9403]
ENSG00000027644	6.46347	-0.168595	0.484017	0.205278	0.369688	INSRR	protein_coding	insulin receptor related receptor [Source:HGNC Symbol;Acc:HGNC:6093]
ENSG00000027697	5275.33	0.174259	0.103966	0.0869756	0.197801	IFNGR1	protein_coding	interferon gamma receptor 1 [Source:HGNC Symbol;Acc:HGNC:5439]
ENSG00000027847	2538.15	0.136325	0.102219	0.171162	0.325189	B4GALT7	protein_coding	beta-1,4-galactosyltransferase 7 [Source:HGNC Symbol;Acc:HGNC:930]
ENSG00000027869	0.897167	0.0338409	0.465582	0.67646	NA	SH2D2A	protein_coding	SH2 domain containing 2A [Source:HGNC Symbol;Acc:HGNC:10821]
ENSG00000028116	2029.06	0.0621671	0.110126	0.554696	0.712446	VRK2	protein_coding	VRK serine/threonine kinase 2 [Source:HGNC Symbol;Acc:HGNC:12719]
ENSG00000028137	313.771	0.310723	0.248057	0.135496	0.273971	TNFRSF1B	protein_coding	TNF receptor superfamily member 1B [Source:HGNC Symbol;Acc:HGNC:11917]
ENSG00000028203	5644.32	-0.277677	0.0955593	0.00290721	0.0129718	VEZT	protein_coding	vezatin, adherens junctions transmembrane protein [Source:HGNC Symbol;Acc:HGNC:18258]
ENSG00000028277	113.051	0.854532	0.511534	0.00948636	0.0348979	POU2F2	protein_coding	POU class 2 homeobox 2 [Source:HGNC Symbol;Acc:HGNC:9213]
ENSG00000028310	1549.76	-0.0243411	0.114424	0.825992	0.902902	BRD9	protein_coding	bromodomain containing 9 [Source:HGNC Symbol;Acc:HGNC:25818]
ENSG00000028528	6510.75	0.118371	0.0928351	0.206289	0.371002	SNX1	protein_coding	sorting nexin 1 [Source:HGNC Symbol;Acc:HGNC:11172]
ENSG00000028839	1751.67	-0.106384	0.121181	0.375006	0.556634	TBPL1	protein_coding	TATA-box binding protein like 1 [Source:HGNC Symbol;Acc:HGNC:11589]
ENSG00000029153	1412.19	0.660297	0.14548	1.6449e-06	1.74985e-05	ARNTL2	protein_coding	aryl hydrocarbon receptor nuclear translocator like 2 [Source:HGNC Symbol;Acc:HGNC:18984]
ENSG00000029363	7104.93	-0.218476	0.0939045	0.0172766	0.056789	BCLAF1	protein_coding	BCL2 associated transcription factor 1 [Source:HGNC Symbol;Acc:HGNC:16863]
ENSG00000029364	3097.97	0.233245	0.11576	0.0369462	0.103528	SLC39A9	protein_coding	solute carrier family 39 member 9 [Source:HGNC Symbol;Acc:HGNC:20182]
ENSG00000029534	29.5603	-0.0900422	0.390972	0.662989	0.795594	ANK1	protein_coding	ankyrin 1 [Source:HGNC Symbol;Acc:HGNC:492]
ENSG00000029559	0	NA	NA	NA	NA	IBSP	protein_coding	integrin binding sialoprotein [Source:HGNC Symbol;Acc:HGNC:5341]
ENSG00000029639	875.335	-0.204615	0.149854	0.146186	0.289601	TFB1M	protein_coding	transcription factor B1, mitochondrial [Source:HGNC Symbol;Acc:HGNC:17037]
ENSG00000029725	4799.91	0.344327	0.105699	0.000798424	0.00433179	RABEP1	protein_coding	rabaptin, RAB GTPase binding effector protein 1 [Source:HGNC Symbol;Acc:HGNC:17677]
ENSG00000029993	2301.63	-0.703907	0.152005	8.91476e-07	9.96781e-06	HMGB3	protein_coding	high mobility group box 3 [Source:HGNC Symbol;Acc:HGNC:5004]
ENSG00000030066	2901.65	-0.138216	0.138829	0.309357	0.48933	NUP160	protein_coding	nucleoporin 160 [Source:HGNC Symbol;Acc:HGNC:18017]
ENSG00000030110	1850.85	0.237695	0.114108	0.0324395	0.0936931	BAK1	protein_coding	BCL2 antagonist/killer 1 [Source:HGNC Symbol;Acc:HGNC:949]
ENSG00000030304	92.7059	-0.383265	0.423057	0.126051	0.259802	MUSK	protein_coding	muscle associated receptor tyrosine kinase [Source:HGNC Symbol;Acc:HGNC:7525]
ENSG00000030419	109.139	-0.161692	0.321739	0.473773	0.647927	IKZF2	protein_coding	IKAROS family zinc finger 2 [Source:HGNC Symbol;Acc:HGNC:13177]
ENSG00000030582	31884	1.0524	0.162124	5.93913e-12	1.44762e-10	GRN	protein_coding	granulin precursor [Source:HGNC Symbol;Acc:HGNC:4601]
ENSG00000031003	619.938	-0.51874	0.148663	0.000227857	0.00146075	FAM13B	protein_coding	family with sequence similarity 13 member B [Source:HGNC Symbol;Acc:HGNC:1335]
ENSG00000031081	788.596	-0.0218376	0.181438	0.892109	0.942616	ARHGAP31	protein_coding	Rho GTPase activating protein 31 [Source:HGNC Symbol;Acc:HGNC:29216]
ENSG00000031691	361.588	-0.264759	0.182776	0.113395	0.240662	CENPQ	protein_coding	centromere protein Q [Source:HGNC Symbol;Acc:HGNC:21347]
ENSG00000031698	18293.8	0.746983	0.0993252	1.52516e-14	4.95719e-13	SARS1	protein_coding	seryl-tRNA synthetase 1 [Source:HGNC Symbol;Acc:HGNC:10537]
ENSG00000031823	311.414	0.100434	0.225805	0.606596	0.755045	RANBP3	protein_coding	RAN binding protein 3 [Source:HGNC Symbol;Acc:HGNC:9850]
ENSG00000032219	1759.07	-0.279313	0.123988	0.019161	0.0616217	ARID4A	protein_coding	AT-rich interaction domain 4A [Source:HGNC Symbol;Acc:HGNC:9885]
ENSG00000032389	1255.4	0.402543	0.126297	0.000882583	0.00472261	EIPR1	protein_coding	EARP complex and GARP complex interacting protein 1 [Source:HGNC Symbol;Acc:HGNC:12383]
ENSG00000032444	327.395	0.26245	0.259653	0.22101	0.390592	PNPLA6	protein_coding	patatin like phospholipase domain containing 6 [Source:HGNC Symbol;Acc:HGNC:16268]
ENSG00000032742	1738.64	-0.70468	0.132629	2.15839e-08	3.23835e-07	IFT88	protein_coding	intraflagellar transport 88 [Source:HGNC Symbol;Acc:HGNC:20606]
ENSG00000033011	2463.18	0.348307	0.102721	0.000472224	0.00275829	ALG1	protein_coding	ALG1 chitobiosyldiphosphodolichol beta-mannosyltransferase [Source:HGNC Symbol;Acc:HGNC:18294]
ENSG00000033030	1134.21	-0.065182	0.13817	0.627347	0.769987	ZCCHC8	protein_coding	zinc finger CCHC-type containing 8 [Source:HGNC Symbol;Acc:HGNC:25265]
ENSG00000033050	2118.23	0.0293907	0.13196	0.818205	0.898513	ABCF2	protein_coding	ATP binding cassette subfamily F member 2 [Source:HGNC Symbol;Acc:HGNC:71]
ENSG00000033100	3897.38	0.380241	0.0977359	8.07973e-05	0.000585617	CHPF2	protein_coding	chondroitin polymerizing factor 2 [Source:HGNC Symbol;Acc:HGNC:29270]
ENSG00000033122	95.5098	-0.204967	0.431375	0.291161	0.470739	LRRC7	protein_coding	leucine rich repeat containing 7 [Source:HGNC Symbol;Acc:HGNC:18531]
ENSG00000033170	3095.83	-0.0864277	0.102808	0.386436	0.567431	FUT8	protein_coding	fucosyltransferase 8 [Source:HGNC Symbol;Acc:HGNC:4019]
ENSG00000033178	2235.19	0.423777	0.135911	0.00102728	0.00538127	UBA6	protein_coding	ubiquitin like modifier activating enzyme 6 [Source:HGNC Symbol;Acc:HGNC:25581]
ENSG00000033327	155.586	0.0738688	0.334403	0.743436	0.85168	GAB2	protein_coding	GRB2 associated binding protein 2 [Source:HGNC Symbol;Acc:HGNC:14458]
ENSG00000033627	2554.54	0.995228	0.122092	4.31346e-17	1.78754e-15	ATP6V0A1	protein_coding	ATPase H+ transporting V0 subunit a1 [Source:HGNC Symbol;Acc:HGNC:865]
ENSG00000033800	4528.89	-0.25437	0.128538	0.0367922	0.103258	PIAS1	protein_coding	protein inhibitor of activated STAT 1 [Source:HGNC Symbol;Acc:HGNC:2752]
ENSG00000033867	1532.26	0.0471738	0.142367	0.684306	0.811873	SLC4A7	protein_coding	solute carrier family 4 member 7 [Source:HGNC Symbol;Acc:HGNC:11033]
ENSG00000034053	2132.19	0.420879	0.115639	0.000167461	0.00111562	APBA2	protein_coding	amyloid beta precursor protein binding family A member 2 [Source:HGNC Symbol;Acc:HGNC:579]
ENSG00000034152	2353.6	0.152933	0.102711	0.126633	0.260574	MAP2K3	protein_coding	mitogen-activated protein kinase kinase 3 [Source:HGNC Symbol;Acc:HGNC:6843]
ENSG00000034239	31.2671	1.03946	1.02921	0.00831772	0.0313149	EFCAB1	protein_coding	EF-hand calcium binding domain 1 [Source:HGNC Symbol;Acc:HGNC:25678]
ENSG00000034510	67784.3	0.335652	0.0902095	0.000143847	0.000976529	TMSB10	protein_coding	thymosin beta 10 [Source:HGNC Symbol;Acc:HGNC:11879]
ENSG00000034533	922.286	0.00446403	0.147987	0.989032	0.994587	ASTE1	protein_coding	asteroid homolog 1 [Source:HGNC Symbol;Acc:HGNC:25021]
ENSG00000034677	2562	-0.258646	0.143095	0.0606462	0.15128	RNF19A	protein_coding	ring finger protein 19A, RBR E3 ubiquitin protein ligase [Source:HGNC Symbol;Acc:HGNC:13432]
ENSG00000034693	2016.03	0.250317	0.116239	0.0268282	0.080526	PEX3	protein_coding	peroxisomal biogenesis factor 3 [Source:HGNC Symbol;Acc:HGNC:8858]
ENSG00000034713	7017.36	0.00131473	0.086916	0.987068	0.993618	GABARAPL2	protein_coding	GABA type A receptor associated protein like 2 [Source:HGNC Symbol;Acc:HGNC:13291]
ENSG00000034971	0.265507	0.0165143	0.465945	0.725231	NA	MYOC	protein_coding	myocilin [Source:HGNC Symbol;Acc:HGNC:7610]
ENSG00000035115	1840.56	-0.134881	0.102054	0.18103	0.337841	SH3YL1	protein_coding	SH3 and SYLF domain containing 1 [Source:HGNC Symbol;Acc:HGNC:29546]
ENSG00000035141	3346.21	0.111373	0.103107	0.270131	0.447745	FAM136A	protein_coding	family with sequence similarity 136 member A [Source:HGNC Symbol;Acc:HGNC:25911]
ENSG00000035403	22863.2	-0.118674	0.101367	0.228103	0.399633	VCL	protein_coding	vinculin [Source:HGNC Symbol;Acc:HGNC:12665]
ENSG00000035499	307.857	-0.144821	0.234056	0.463449	0.639286	DEPDC1B	protein_coding	DEP domain containing 1B [Source:HGNC Symbol;Acc:HGNC:24902]
ENSG00000035664	310.317	-0.186081	0.310694	0.406656	0.587557	DAPK2	protein_coding	death associated protein kinase 2 [Source:HGNC Symbol;Acc:HGNC:2675]
ENSG00000035681	4555.83	0.610777	0.0947939	4.67597e-11	1.01093e-09	NSMAF	protein_coding	neutral sphingomyelinase activation associated factor [Source:HGNC Symbol;Acc:HGNC:8017]
ENSG00000035687	2759.26	0.035938	0.099545	0.685848	0.812872	ADSS2	protein_coding	adenylosuccinate synthase 2 [Source:HGNC Symbol;Acc:HGNC:292]
ENSG00000035720	0	NA	NA	NA	NA	STAP1	protein_coding	signal transducing adaptor family member 1 [Source:HGNC Symbol;Acc:HGNC:24133]
ENSG00000035862	1862.61	0.436803	0.159275	0.00314028	0.013858	TIMP2	protein_coding	TIMP metallopeptidase inhibitor 2 [Source:HGNC Symbol;Acc:HGNC:11821]
ENSG00000035928	2514.6	-0.234409	0.115912	0.0353445	0.100103	RFC1	protein_coding	replication factor C subunit 1 [Source:HGNC Symbol;Acc:HGNC:9969]
ENSG00000036054	6056.31	-0.160104	0.0910254	0.0723634	0.172957	TBC1D23	protein_coding	TBC1 domain family member 23 [Source:HGNC Symbol;Acc:HGNC:25622]
ENSG00000036257	5715.86	0.00824778	0.0933478	0.935534	0.966086	CUL3	protein_coding	cullin 3 [Source:HGNC Symbol;Acc:HGNC:2553]
ENSG00000036448	17.5265	-0.137015	0.472363	0.252	0.426773	MYOM2	protein_coding	myomesin 2 [Source:HGNC Symbol;Acc:HGNC:7614]
ENSG00000036473	0.609321	-0.0290942	0.466876	0.582738	NA	OTC	protein_coding	ornithine carbamoyltransferase [Source:HGNC Symbol;Acc:HGNC:8512]
ENSG00000036530	136.682	-0.373441	0.26489	0.0894919	0.201934	CYP46A1	protein_coding	cytochrome P450 family 46 subfamily A member 1 [Source:HGNC Symbol;Acc:HGNC:2641]
ENSG00000036549	2987.81	0.0179577	0.132351	0.84363	0.914114	ZZZ3	protein_coding	zinc finger ZZ-type containing 3 [Source:HGNC Symbol;Acc:HGNC:24523]
ENSG00000036565	0.399743	-0.0179088	0.466064	0.728424	NA	SLC18A1	protein_coding	solute carrier family 18 member A1 [Source:HGNC Symbol;Acc:HGNC:10934]
ENSG00000036672	14.2795	-0.00209733	0.453515	0.945229	0.971064	USP2	protein_coding	ubiquitin specific peptidase 2 [Source:HGNC Symbol;Acc:HGNC:12618]
ENSG00000036828	7.33103	-0.108578	0.46301	0.39122	0.572455	CASR	protein_coding	calcium sensing receptor [Source:HGNC Symbol;Acc:HGNC:1514]
ENSG00000037042	1367.86	-0.185353	0.118054	0.100491	0.220009	TUBG2	protein_coding	tubulin gamma 2 [Source:HGNC Symbol;Acc:HGNC:12419]
ENSG00000037241	2100.53	0.0659982	0.109421	0.534756	0.696652	RPL26L1	protein_coding	ribosomal protein L26 like 1 [Source:HGNC Symbol;Acc:HGNC:17050]
ENSG00000037280	17.8469	0.109229	0.467904	0.141535	0.283091	FLT4	protein_coding	fms related receptor tyrosine kinase 4 [Source:HGNC Symbol;Acc:HGNC:3767]
ENSG00000037474	3832.19	0.251015	0.108154	0.0162135	0.0539375	NSUN2	protein_coding	NOP2/Sun RNA methyltransferase 2 [Source:HGNC Symbol;Acc:HGNC:25994]
ENSG00000037637	2581.61	0.504591	0.118122	1.0045e-05	8.93744e-05	FBXO42	protein_coding	F-box protein 42 [Source:HGNC Symbol;Acc:HGNC:29249]
ENSG00000037749	1429.79	-0.347989	0.138416	0.00797526	0.0302425	MFAP3	protein_coding	microfibril associated protein 3 [Source:HGNC Symbol;Acc:HGNC:7034]
ENSG00000037757	939.772	-0.369116	0.155037	0.0106445	0.0383032	MRI1	protein_coding	methylthioribose-1-phosphate isomerase 1 [Source:HGNC Symbol;Acc:HGNC:28469]
ENSG00000037897	504.603	0.0339936	0.148835	0.814279	0.896514	METTL1	protein_coding	methyltransferase like 1 [Source:HGNC Symbol;Acc:HGNC:7030]
ENSG00000037965	40.1373	6.16429	0.896684	1.21198e-12	3.20575e-11	HOXC8	protein_coding	homeobox C8 [Source:HGNC Symbol;Acc:HGNC:5129]
ENSG00000038002	3250.63	0.333838	0.110579	0.00160857	0.00791719	AGA	protein_coding	aspartylglucosaminidase [Source:HGNC Symbol;Acc:HGNC:318]
ENSG00000038210	1762.84	0.449524	0.111399	3.14553e-05	0.000249326	PI4K2B	protein_coding	phosphatidylinositol 4-kinase type 2 beta [Source:HGNC Symbol;Acc:HGNC:18215]
ENSG00000038219	2947.44	-0.306811	0.134442	0.016328	0.0542535	BOD1L1	protein_coding	biorientation of chromosomes in cell division 1 like 1 [Source:HGNC Symbol;Acc:HGNC:31792]
ENSG00000038274	8342.42	-0.227187	0.0854279	0.00680754	0.0265281	MAT2B	protein_coding	methionine adenosyltransferase 2B [Source:HGNC Symbol;Acc:HGNC:6905]
ENSG00000038295	36.1151	-4.4657	1.06126	7.22924e-08	9.87797e-07	TLL1	protein_coding	tolloid like 1 [Source:HGNC Symbol;Acc:HGNC:11843]
ENSG00000038358	2176.86	0.0897933	0.127855	0.468157	0.643296	EDC4	protein_coding	enhancer of mRNA decapping 4 [Source:HGNC Symbol;Acc:HGNC:17157]
ENSG00000038382	1537.36	-0.171181	0.124749	0.152491	0.298593	TRIO	protein_coding	trio Rho guanine nucleotide exchange factor [Source:HGNC Symbol;Acc:HGNC:12303]
ENSG00000038427	4557.12	0.0877034	0.149288	0.539004	0.700525	VCAN	protein_coding	versican [Source:HGNC Symbol;Acc:HGNC:2464]
ENSG00000038532	1172.73	-0.350738	0.182686	0.0339147	0.0968788	CLEC16A	protein_coding	C-type lectin domain containing 16A [Source:HGNC Symbol;Acc:HGNC:29013]
ENSG00000038945	48.3193	1.8151	0.839068	0.000286881	0.00178157	MSR1	protein_coding	macrophage scavenger receptor 1 [Source:HGNC Symbol;Acc:HGNC:7376]
ENSG00000039068	2.34313	0.0115765	0.461619	0.793368	NA	CDH1	protein_coding	cadherin 1 [Source:HGNC Symbol;Acc:HGNC:1748]
ENSG00000039123	4221.26	0.126706	0.100368	0.200039	0.362652	MTREX	protein_coding	Mtr4 exosome RNA helicase [Source:HGNC Symbol;Acc:HGNC:18734]
ENSG00000039139	655.075	-0.297336	0.222471	0.119342	0.250334	DNAH5	protein_coding	dynein axonemal heavy chain 5 [Source:HGNC Symbol;Acc:HGNC:2950]
ENSG00000039319	1971.52	-0.00861995	0.100332	0.925463	0.960335	ZFYVE16	protein_coding	zinc finger FYVE-type containing 16 [Source:HGNC Symbol;Acc:HGNC:20756]
ENSG00000039523	713.415	0.124713	0.148973	0.375771	0.557322	RIPOR1	protein_coding	RHO family interacting cell polarization regulator 1 [Source:HGNC Symbol;Acc:HGNC:25836]
ENSG00000039537	0.266495	-0.0172372	0.465983	0.778806	NA	C6	protein_coding	complement C6 [Source:HGNC Symbol;Acc:HGNC:1339]
ENSG00000039560	15148.1	0.563605	0.137111	1.52193e-05	0.00012952	RAI14	protein_coding	retinoic acid induced 14 [Source:HGNC Symbol;Acc:HGNC:14873]
ENSG00000039600	9.26995	-0.181099	0.457322	0.350372	0.532343	SOX30	protein_coding	SRY-box transcription factor 30 [Source:HGNC Symbol;Acc:HGNC:30635]
ENSG00000039650	1180.75	0.36859	0.140049	0.00604248	0.0239874	PNKP	protein_coding	polynucleotide kinase 3'-phosphatase [Source:HGNC Symbol;Acc:HGNC:9154]
ENSG00000039987	1.94175	-0.0658345	0.470223	0.397175	NA	BEST2	protein_coding	bestrophin 2 [Source:HGNC Symbol;Acc:HGNC:17107]
ENSG00000040199	348.928	0.0224292	0.182266	0.894611	0.943817	PHLPP2	protein_coding	PH domain and leucine rich repeat protein phosphatase 2 [Source:HGNC Symbol;Acc:HGNC:29149]
ENSG00000040275	1871.14	-0.0266056	0.147829	0.84665	0.915722	SPDL1	protein_coding	spindle apparatus coiled-coil protein 1 [Source:HGNC Symbol;Acc:HGNC:26010]
ENSG00000040341	3881.27	0.157067	0.0930458	0.086338	0.196704	STAU2	protein_coding	staufen double-stranded RNA binding protein 2 [Source:HGNC Symbol;Acc:HGNC:11371]
ENSG00000040487	1007.67	0.409245	0.154568	0.0046969	0.0194465	SLC66A1	protein_coding	solute carrier family 66 member 1 [Source:HGNC Symbol;Acc:HGNC:26001]
ENSG00000040531	1606.64	1.64258	0.159505	4.59926e-26	3.89483e-24	CTNS	protein_coding	cystinosin, lysosomal cystine transporter [Source:HGNC Symbol;Acc:HGNC:2518]
ENSG00000040608	93.0277	0.0401651	0.282494	0.859257	0.92331	RTN4R	protein_coding	reticulon 4 receptor [Source:HGNC Symbol;Acc:HGNC:18601]
ENSG00000040633	2999.43	0.203063	0.107475	0.0494007	0.129659	PHF23	protein_coding	PHD finger protein 23 [Source:HGNC Symbol;Acc:HGNC:28428]
ENSG00000040731	311.041	0.930519	0.359843	0.000956525	0.00505889	CDH10	protein_coding	cadherin 10 [Source:HGNC Symbol;Acc:HGNC:1749]
ENSG00000040933	1317.77	0.0245672	0.121959	0.835177	0.908953	INPP4A	protein_coding	inositol polyphosphate-4-phosphatase type I A [Source:HGNC Symbol;Acc:HGNC:6074]
ENSG00000041353	989.132	-0.12538	0.34891	0.57991	0.734183	RAB27B	protein_coding	RAB27B, member RAS oncogene family [Source:HGNC Symbol;Acc:HGNC:9767]
ENSG00000041357	14013.5	0.24656	0.0861193	0.00315907	0.0139323	PSMA4	protein_coding	proteasome 20S subunit alpha 4 [Source:HGNC Symbol;Acc:HGNC:9533]
ENSG00000041515	8.4738	-0.0963137	0.446071	0.549563	0.708532	MYO16	protein_coding	myosin XVI [Source:HGNC Symbol;Acc:HGNC:29822]
ENSG00000041802	2603.65	0.136843	0.10651	0.197041	0.358534	LSG1	protein_coding	large 60S subunit nuclear export GTPase 1 [Source:HGNC Symbol;Acc:HGNC:25652]
ENSG00000041880	486.47	0.0851833	0.164488	0.567857	0.723469	PARP3	protein_coding	poly(ADP-ribose) polymerase family member 3 [Source:HGNC Symbol;Acc:HGNC:273]
ENSG00000041982	1926.47	-1.28552	0.215968	1.07452e-10	2.23078e-09	TNC	protein_coding	tenascin C [Source:HGNC Symbol;Acc:HGNC:5318]
ENSG00000041988	1021.13	-0.209054	0.121814	0.0749833	0.177144	THAP3	protein_coding	THAP domain containing 3 [Source:HGNC Symbol;Acc:HGNC:20855]
ENSG00000042062	1433.91	-2.49391	0.134688	5.29645e-78	8.10546e-75	RIPOR3	protein_coding	RIPOR family member 3 [Source:HGNC Symbol;Acc:HGNC:16168]
ENSG00000042088	1270.54	0.390132	0.125732	0.00131245	0.00666492	TDP1	protein_coding	tyrosyl-DNA phosphodiesterase 1 [Source:HGNC Symbol;Acc:HGNC:18884]
ENSG00000042286	1032.29	0.695706	0.155261	2.10127e-06	2.17277e-05	AIFM2	protein_coding	apoptosis inducing factor mitochondria associated 2 [Source:HGNC Symbol;Acc:HGNC:21411]
ENSG00000042304	1.20945	0.00513062	0.465161	0.711428	NA	C2orf83	transcribed_unprocessed_pseudogene	chromosome 2 open reading frame 83 [Source:HGNC Symbol;Acc:HGNC:25344]
ENSG00000042317	1055.22	-0.368137	0.136392	0.00499717	0.0205065	SPATA7	protein_coding	spermatogenesis associated 7 [Source:HGNC Symbol;Acc:HGNC:20423]
ENSG00000042429	2712.12	-0.309507	0.107384	0.00292043	0.0130219	MED17	protein_coding	mediator complex subunit 17 [Source:HGNC Symbol;Acc:HGNC:2375]
ENSG00000042445	1388.2	0.480504	0.131064	0.000131416	0.000904751	RETSAT	protein_coding	retinol saturase [Source:HGNC Symbol;Acc:HGNC:25991]
ENSG00000042493	3668.41	0.731477	0.111078	1.36366e-11	3.17914e-10	CAPG	protein_coding	capping actin protein, gelsolin like [Source:HGNC Symbol;Acc:HGNC:1474]
ENSG00000042753	3359.3	0.668293	0.118538	5.17723e-09	8.44799e-08	AP2S1	protein_coding	adaptor related protein complex 2 subunit sigma 1 [Source:HGNC Symbol;Acc:HGNC:565]
ENSG00000042781	6.40892	-0.0736433	0.467813	0.114516	0.242585	USH2A	protein_coding	usherin [Source:HGNC Symbol;Acc:HGNC:12601]
ENSG00000042813	0	NA	NA	NA	NA	ZPBP	protein_coding	zona pellucida binding protein [Source:HGNC Symbol;Acc:HGNC:15662]
ENSG00000042832	72.1166	-0.22097	0.358724	0.350629	0.532549	TG	protein_coding	thyroglobulin [Source:HGNC Symbol;Acc:HGNC:11764]
ENSG00000042980	40.5246	1.64227	0.511997	9.32185e-05	0.000663965	ADAM28	protein_coding	ADAM metallopeptidase domain 28 [Source:HGNC Symbol;Acc:HGNC:206]
ENSG00000043039	0.266001	-6.25519e-05	0.465116	0.971651	NA	BARX2	protein_coding	BARX homeobox 2 [Source:HGNC Symbol;Acc:HGNC:956]
ENSG00000043093	3710.22	0.0864563	0.0978552	0.366937	0.54892	DCUN1D1	protein_coding	defective in cullin neddylation 1 domain containing 1 [Source:HGNC Symbol;Acc:HGNC:18184]
ENSG00000043143	179.341	-0.033393	0.22556	0.863901	0.926287	JADE2	protein_coding	jade family PHD finger 2 [Source:HGNC Symbol;Acc:HGNC:22984]
ENSG00000043355	18.9159	8.75321	2.8385	1.67438e-09	2.93805e-08	ZIC2	protein_coding	Zic family member 2 [Source:HGNC Symbol;Acc:HGNC:12873]
ENSG00000043462	0.799485	-0.0187321	0.466157	0.638627	NA	LCP2	protein_coding	lymphocyte cytosolic protein 2 [Source:HGNC Symbol;Acc:HGNC:6529]
ENSG00000043514	1408.52	0.138539	0.137778	0.319336	0.50013	TRIT1	protein_coding	tRNA isopentenyltransferase 1 [Source:HGNC Symbol;Acc:HGNC:20286]
ENSG00000043591	2.27233	0.0824787	0.474953	0.146555	NA	ADRB1	protein_coding	adrenoceptor beta 1 [Source:HGNC Symbol;Acc:HGNC:285]
ENSG00000044012	0	NA	NA	NA	NA	GUCA2B	protein_coding	guanylate cyclase activator 2B [Source:HGNC Symbol;Acc:HGNC:4683]
ENSG00000044090	2082.41	-0.0738998	0.113516	0.504608	0.673178	CUL7	protein_coding	cullin 7 [Source:HGNC Symbol;Acc:HGNC:21024]
ENSG00000044115	17504.8	0.0480003	0.0928538	0.635364	0.775519	CTNNA1	protein_coding	catenin alpha 1 [Source:HGNC Symbol;Acc:HGNC:2509]
ENSG00000044446	441.259	-0.213866	0.202395	0.233832	0.406017	PHKA2	protein_coding	phosphorylase kinase regulatory subunit alpha 2 [Source:HGNC Symbol;Acc:HGNC:8926]
ENSG00000044459	1357.7	-1.28504	0.125017	8.65662e-26	7.21666e-24	CNTLN	protein_coding	centlein [Source:HGNC Symbol;Acc:HGNC:23432]
ENSG00000044524	48.7303	2.50773	0.771965	2.65131e-05	0.000212512	EPHA3	protein_coding	EPH receptor A3 [Source:HGNC Symbol;Acc:HGNC:3387]
ENSG00000044574	151856	0.677586	0.0922337	1.68376e-13	4.83574e-12	HSPA5	protein_coding	heat shock protein family A (Hsp70) member 5 [Source:HGNC Symbol;Acc:HGNC:5238]
ENSG00000046604	842.172	1.698	0.143602	1.75582e-33	2.45872e-31	DSG2	protein_coding	desmoglein 2 [Source:HGNC Symbol;Acc:HGNC:3049]
ENSG00000046647	1152.24	-0.344842	0.135469	0.00769523	0.0293677	GEMIN8	protein_coding	gem nuclear organelle associated protein 8 [Source:HGNC Symbol;Acc:HGNC:26044]
ENSG00000046651	1836.89	-0.476987	0.152953	0.000947448	0.00501831	OFD1	protein_coding	OFD1 centriole and centriolar satellite protein [Source:HGNC Symbol;Acc:HGNC:2567]
ENSG00000046653	629.227	-3.04205	0.233017	2.80628e-41	6.07319e-39	GPM6B	protein_coding	glycoprotein M6B [Source:HGNC Symbol;Acc:HGNC:4461]
ENSG00000046774	1.59897	-0.0193409	0.466211	0.552097	NA	MAGEC2	protein_coding	MAGE family member C2 [Source:HGNC Symbol;Acc:HGNC:13574]
ENSG00000046889	421.022	-0.573012	1.33872	0.000146221	0.000990132	PREX2	protein_coding	phosphatidylinositol-3,4,5-trisphosphate dependent Rac exchange factor 2 [Source:HGNC Symbol;Acc:HGNC:22950]
ENSG00000047056	1194.79	0.167674	0.135445	0.200368	0.363004	WDR37	protein_coding	WD repeat domain 37 [Source:HGNC Symbol;Acc:HGNC:31406]
ENSG00000047188	1409.47	0.0944693	0.123362	0.427057	0.606905	YTHDC2	protein_coding	YTH domain containing 2 [Source:HGNC Symbol;Acc:HGNC:24721]
ENSG00000047230	2958.15	-0.434431	0.103797	1.65739e-05	0.00013909	CTPS2	protein_coding	CTP synthase 2 [Source:HGNC Symbol;Acc:HGNC:2520]
ENSG00000047249	4664.95	0.478737	0.0996803	8.29307e-07	9.34588e-06	ATP6V1H	protein_coding	ATPase H+ transporting V1 subunit H [Source:HGNC Symbol;Acc:HGNC:18303]
ENSG00000047315	7690.16	-0.0271089	0.0976997	0.703752	0.826729	POLR2B	protein_coding	RNA polymerase II subunit B [Source:HGNC Symbol;Acc:HGNC:9188]
ENSG00000047346	1001.34	0.278561	0.147891	0.0462915	0.123758	FAM214A	protein_coding	family with sequence similarity 214 member A [Source:HGNC Symbol;Acc:HGNC:25609]
ENSG00000047365	63.1994	1.13781	0.675233	0.00556837	0.0224379	ARAP2	protein_coding	ArfGAP with RhoGAP domain, ankyrin repeat and PH domain 2 [Source:HGNC Symbol;Acc:HGNC:16924]
ENSG00000047410	7402.03	-0.488177	0.123575	3.70924e-05	0.00028951	TPR	protein_coding	translocated promoter region, nuclear basket protein [Source:HGNC Symbol;Acc:HGNC:12017]
ENSG00000047457	32.8479	-1.99304	0.998075	0.0016666	0.00814297	CP	protein_coding	ceruloplasmin [Source:HGNC Symbol;Acc:HGNC:2295]
ENSG00000047578	505.116	0.282122	0.222574	0.145198	0.288097	KATNIP	protein_coding	katanin interacting protein [Source:HGNC Symbol;Acc:HGNC:29068]
ENSG00000047579	1047.94	0.280061	0.127986	0.0230386	0.071237	DTNBP1	protein_coding	dystrobrevin binding protein 1 [Source:HGNC Symbol;Acc:HGNC:17328]
ENSG00000047597	3.41185	-0.0134277	0.462992	0.672301	NA	XK	protein_coding	X-linked Kx blood group [Source:HGNC Symbol;Acc:HGNC:12811]
ENSG00000047617	16.7307	0.607466	0.805394	0.0432706	0.117336	ANO2	protein_coding	anoctamin 2 [Source:HGNC Symbol;Acc:HGNC:1183]
ENSG00000047621	1721.87	0.0698603	0.143541	0.608749	0.756795	C12orf4	protein_coding	chromosome 12 open reading frame 4 [Source:HGNC Symbol;Acc:HGNC:1184]
ENSG00000047634	980.988	0.421433	0.153253	0.00336243	0.0146991	SCML1	protein_coding	Scm polycomb group protein like 1 [Source:HGNC Symbol;Acc:HGNC:10580]
ENSG00000047644	1408.52	-0.0935108	0.145572	0.497099	0.667023	WWC3	protein_coding	WWC family member 3 [Source:HGNC Symbol;Acc:HGNC:29237]
ENSG00000047648	80.7005	0.151141	0.331037	0.515156	0.681731	ARHGAP6	protein_coding	Rho GTPase activating protein 6 [Source:HGNC Symbol;Acc:HGNC:676]
ENSG00000047662	6.13871	0.139973	0.474065	0.288787	0.467988	FAM184B	protein_coding	family with sequence similarity 184 member B [Source:HGNC Symbol;Acc:HGNC:29235]
ENSG00000047849	9152.14	0.408143	0.111789	0.000134247	0.000920988	MAP4	protein_coding	microtubule associated protein 4 [Source:HGNC Symbol;Acc:HGNC:6862]
ENSG00000047932	3768.09	-0.122601	0.141058	0.356908	0.538603	GOPC	protein_coding	golgi associated PDZ and coiled-coil motif containing [Source:HGNC Symbol;Acc:HGNC:17643]
ENSG00000047936	3.70274	0.097665	0.47198	0.352305	NA	ROS1	protein_coding	ROS proto-oncogene 1, receptor tyrosine kinase [Source:HGNC Symbol;Acc:HGNC:10261]
ENSG00000048028	2214.53	0.237804	0.110995	0.0255722	0.0774284	USP28	protein_coding	ubiquitin specific peptidase 28 [Source:HGNC Symbol;Acc:HGNC:12625]
ENSG00000048052	218.703	-0.00202609	0.207947	0.989953	0.995249	HDAC9	protein_coding	histone deacetylase 9 [Source:HGNC Symbol;Acc:HGNC:14065]
ENSG00000048140	2684.49	0.0934366	0.110069	0.371986	0.553877	TSPAN17	protein_coding	tetraspanin 17 [Source:HGNC Symbol;Acc:HGNC:13594]
ENSG00000048162	1300.2	0.235583	0.124092	0.0485665	0.128255	NOP16	protein_coding	NOP16 nucleolar protein [Source:HGNC Symbol;Acc:HGNC:26934]
ENSG00000048342	1125.09	0.000440319	0.14378	0.99857	0.999363	CC2D2A	protein_coding	coiled-coil and C2 domain containing 2A [Source:HGNC Symbol;Acc:HGNC:29253]
ENSG00000048392	5040.51	1.05302	0.124648	4.37082e-18	1.96733e-16	RRM2B	protein_coding	ribonucleotide reductase regulatory TP53 inducible subunit M2B [Source:HGNC Symbol;Acc:HGNC:17296]
ENSG00000048405	1029.2	-0.013045	0.133257	0.917393	0.956083	ZNF800	protein_coding	zinc finger protein 800 [Source:HGNC Symbol;Acc:HGNC:27267]
ENSG00000048462	1.31479	-0.0564682	0.470091	0.283354	NA	TNFRSF17	protein_coding	TNF receptor superfamily member 17 [Source:HGNC Symbol;Acc:HGNC:11913]
ENSG00000048471	701.802	-0.610482	0.138188	3.81433e-06	3.73501e-05	SNX29	protein_coding	sorting nexin 29 [Source:HGNC Symbol;Acc:HGNC:30542]
ENSG00000048540	23.94	1.21514	0.995923	0.00804156	0.0304508	LMO3	protein_coding	LIM domain only 3 [Source:HGNC Symbol;Acc:HGNC:6643]
ENSG00000048544	4837.02	0.216893	0.0877463	0.0117831	0.0416176	MRPS10	protein_coding	mitochondrial ribosomal protein S10 [Source:HGNC Symbol;Acc:HGNC:14502]
ENSG00000048545	20.0963	-0.140972	0.441785	0.412522	0.593275	GUCA1A	protein_coding	guanylate cyclase activator 1A [Source:HGNC Symbol;Acc:HGNC:4678]
ENSG00000048649	2099.03	-0.495193	0.116991	1.11149e-05	9.8201e-05	RSF1	protein_coding	remodeling and spacing factor 1 [Source:HGNC Symbol;Acc:HGNC:18118]
ENSG00000048707	981.925	0.0882325	0.174999	0.594106	0.746246	VPS13D	protein_coding	vacuolar protein sorting 13 homolog D [Source:HGNC Symbol;Acc:HGNC:23595]
ENSG00000048740	909.373	2.05649	0.179197	4.00594e-32	5.04867e-30	CELF2	protein_coding	CUGBP Elav-like family member 2 [Source:HGNC Symbol;Acc:HGNC:2550]
ENSG00000048828	1572.98	-0.0302064	0.123055	0.797866	0.886448	FAM120A	protein_coding	family with sequence similarity 120A [Source:HGNC Symbol;Acc:HGNC:13247]
ENSG00000048991	1077.5	-0.0381364	0.179939	0.818765	0.898716	R3HDM1	protein_coding	R3H domain containing 1 [Source:HGNC Symbol;Acc:HGNC:9757]
ENSG00000049089	260.047	-0.271259	0.231353	0.17198	0.326106	COL9A2	protein_coding	collagen type IX alpha 2 chain [Source:HGNC Symbol;Acc:HGNC:2218]
ENSG00000049130	3088.53	-0.156265	0.101904	0.129462	0.264896	KITLG	protein_coding	KIT ligand [Source:HGNC Symbol;Acc:HGNC:6343]
ENSG00000049167	1080.29	0.101714	0.143374	0.456612	0.63283	ERCC8	protein_coding	ERCC excision repair 8, CSA ubiquitin ligase complex subunit [Source:HGNC Symbol;Acc:HGNC:3439]
ENSG00000049192	505.682	-0.579446	0.208138	0.00195946	0.00932504	ADAMTS6	protein_coding	ADAM metallopeptidase with thrombospondin type 1 motif 6 [Source:HGNC Symbol;Acc:HGNC:222]
ENSG00000049239	2302.93	-0.245343	0.105178	0.0160624	0.0535371	H6PD	protein_coding	hexose-6-phosphate dehydrogenase/glucose 1-dehydrogenase [Source:HGNC Symbol;Acc:HGNC:4795]
ENSG00000049245	9554.82	0.183364	0.0861041	0.0279259	0.0830296	VAMP3	protein_coding	vesicle associated membrane protein 3 [Source:HGNC Symbol;Acc:HGNC:12644]
ENSG00000049246	267.889	0.503447	0.233399	0.0133593	0.0461353	PER3	protein_coding	period circadian regulator 3 [Source:HGNC Symbol;Acc:HGNC:8847]
ENSG00000049247	0	NA	NA	NA	NA	UTS2	protein_coding	urotensin 2 [Source:HGNC Symbol;Acc:HGNC:12636]
ENSG00000049249	20.527	0.18054	0.488302	0.226402	0.397595	TNFRSF9	protein_coding	TNF receptor superfamily member 9 [Source:HGNC Symbol;Acc:HGNC:11924]
ENSG00000049283	3.20587	-0.0660141	0.462535	0.388055	NA	EPN3	protein_coding	epsin 3 [Source:HGNC Symbol;Acc:HGNC:18235]
ENSG00000049323	11786.8	-0.306203	0.0914149	0.000606575	0.00342628	LTBP1	protein_coding	latent transforming growth factor beta binding protein 1 [Source:HGNC Symbol;Acc:HGNC:6714]
ENSG00000049449	49806.4	0.188197	0.097873	0.0377583	0.105225	RCN1	protein_coding	reticulocalbin 1 [Source:HGNC Symbol;Acc:HGNC:9934]
ENSG00000049540	455.934	-2.52873	0.924577	3.87601e-05	0.0003011	ELN	protein_coding	elastin [Source:HGNC Symbol;Acc:HGNC:3327]
ENSG00000049541	1241.62	-0.210514	0.128926	0.0884994	0.200306	RFC2	protein_coding	replication factor C subunit 2 [Source:HGNC Symbol;Acc:HGNC:9970]
ENSG00000049618	1413.4	-0.332177	0.147978	0.017102	0.0563274	ARID1B	protein_coding	AT-rich interaction domain 1B [Source:HGNC Symbol;Acc:HGNC:18040]
ENSG00000049656	6459.15	0.433239	0.0939704	2.381e-06	2.43266e-05	CLPTM1L	protein_coding	CLPTM1 like [Source:HGNC Symbol;Acc:HGNC:24308]
ENSG00000049759	2005.17	0.612889	0.103169	1.12406e-09	2.01531e-08	NEDD4L	protein_coding	NEDD4 like E3 ubiquitin protein ligase [Source:HGNC Symbol;Acc:HGNC:7728]
ENSG00000049768	3.73071	-0.147632	0.491903	0.137925	NA	FOXP3	protein_coding	forkhead box P3 [Source:HGNC Symbol;Acc:HGNC:6106]
ENSG00000049769	320.596	-0.232953	0.191768	0.180445	0.337085	PPP1R3F	protein_coding	protein phosphatase 1 regulatory subunit 3F [Source:HGNC Symbol;Acc:HGNC:14944]
ENSG00000049860	28554.2	1.73996	0.0989601	2.91732e-70	2.40398e-67	HEXB	protein_coding	hexosaminidase subunit beta [Source:HGNC Symbol;Acc:HGNC:4879]
ENSG00000049883	738.003	0.00835117	0.151464	0.958688	0.978257	PTCD2	protein_coding	pentatricopeptide repeat domain 2 [Source:HGNC Symbol;Acc:HGNC:25734]
ENSG00000050030	3.05161	-0.101208	0.469005	0.372767	NA	NEXMIF	protein_coding	neurite extension and migration factor [Source:HGNC Symbol;Acc:HGNC:29433]
ENSG00000050130	5378.39	0.0163039	0.0976415	0.829449	0.905341	JKAMP	protein_coding	JNK1/MAPK8 associated membrane protein [Source:HGNC Symbol;Acc:HGNC:20184]
ENSG00000050165	17130.8	0.723221	0.107711	4.40004e-12	1.08607e-10	DKK3	protein_coding	dickkopf WNT signaling pathway inhibitor 3 [Source:HGNC Symbol;Acc:HGNC:2893]
ENSG00000050327	15.0075	0.120148	0.453707	0.422832	0.603233	ARHGEF5	protein_coding	Rho guanine nucleotide exchange factor 5 [Source:HGNC Symbol;Acc:HGNC:13209]
ENSG00000050344	1309.99	1.11117	0.149579	1.54582e-14	5.01046e-13	NFE2L3	protein_coding	nuclear factor, erythroid 2 like 3 [Source:HGNC Symbol;Acc:HGNC:7783]
ENSG00000050393	1513.6	0.221561	0.163316	0.142984	0.285237	MCUR1	protein_coding	mitochondrial calcium uniporter regulator 1 [Source:HGNC Symbol;Acc:HGNC:21097]
ENSG00000050405	10351.5	-1.11827	0.103685	6.04381e-28	5.85921e-26	LIMA1	protein_coding	LIM domain and actin binding 1 [Source:HGNC Symbol;Acc:HGNC:24636]
ENSG00000050426	662.831	-0.786983	0.169738	9.26909e-07	1.02897e-05	LETMD1	protein_coding	LETM1 domain containing 1 [Source:HGNC Symbol;Acc:HGNC:24241]
ENSG00000050438	154.076	0.350773	0.320298	0.139077	0.279366	SLC4A8	protein_coding	solute carrier family 4 member 8 [Source:HGNC Symbol;Acc:HGNC:11034]
ENSG00000050555	23.305	-0.311465	0.478235	0.197544	0.359202	LAMC3	protein_coding	laminin subunit gamma 3 [Source:HGNC Symbol;Acc:HGNC:6494]
ENSG00000050628	0.401013	-0.00218419	0.465161	0.94857	NA	PTGER3	protein_coding	prostaglandin E receptor 3 [Source:HGNC Symbol;Acc:HGNC:9595]
ENSG00000050730	16.6103	-0.0206441	0.405828	0.914398	0.954354	TNIP3	protein_coding	TNFAIP3 interacting protein 3 [Source:HGNC Symbol;Acc:HGNC:19315]
ENSG00000050748	3214.79	0.0525197	0.0982624	0.601643	0.751615	MAPK9	protein_coding	mitogen-activated protein kinase 9 [Source:HGNC Symbol;Acc:HGNC:6886]
ENSG00000050767	20.6653	-1.95792	0.896863	0.00119253	0.00612858	COL23A1	protein_coding	collagen type XXIII alpha 1 chain [Source:HGNC Symbol;Acc:HGNC:22990]
ENSG00000050820	5602.01	0.5415	0.102717	6.02976e-08	8.36708e-07	BCAR1	protein_coding	BCAR1 scaffold protein, Cas family member [Source:HGNC Symbol;Acc:HGNC:971]
ENSG00000051009	550.782	-0.508532	0.157744	0.000715848	0.00394573	FAM160A2	protein_coding	family with sequence similarity 160 member A2 [Source:HGNC Symbol;Acc:HGNC:25378]
ENSG00000051108	12103.5	0.627269	0.136872	1.06375e-06	1.16876e-05	HERPUD1	protein_coding	homocysteine inducible ER protein with ubiquitin like domain 1 [Source:HGNC Symbol;Acc:HGNC:13744]
ENSG00000051128	4078.99	0.53125	0.109794	5.43042e-07	6.33352e-06	HOMER3	protein_coding	homer scaffold protein 3 [Source:HGNC Symbol;Acc:HGNC:17514]
ENSG00000051180	459.843	-0.123835	0.163033	0.398706	0.579727	RAD51	protein_coding	RAD51 recombinase [Source:HGNC Symbol;Acc:HGNC:9817]
ENSG00000051341	196.951	-0.697425	0.281335	0.00336602	0.0147118	POLQ	protein_coding	DNA polymerase theta [Source:HGNC Symbol;Acc:HGNC:9186]
ENSG00000051382	817.58	0.807254	0.190125	4.32033e-06	4.18459e-05	PIK3CB	protein_coding	phosphatidylinositol-4,5-bisphosphate 3-kinase catalytic subunit beta [Source:HGNC Symbol;Acc:HGNC:8976]
ENSG00000051523	3922.81	0.288541	0.132991	0.0218539	0.0683733	CYBA	protein_coding	cytochrome b-245 alpha chain [Source:HGNC Symbol;Acc:HGNC:2577]
ENSG00000051596	2464.37	0.0669978	0.100013	0.494218	0.664784	THOC3	protein_coding	THO complex 3 [Source:HGNC Symbol;Acc:HGNC:19072]
ENSG00000051620	5049.42	0.446735	0.100969	5.41058e-06	5.10219e-05	HEBP2	protein_coding	heme binding protein 2 [Source:HGNC Symbol;Acc:HGNC:15716]
ENSG00000051825	857.987	0.00667207	0.172143	0.948488	0.972632	MPHOSPH9	protein_coding	M-phase phosphoprotein 9 [Source:HGNC Symbol;Acc:HGNC:7215]
ENSG00000052126	2937.35	-1.09188	0.13793	2.68183e-16	1.0428e-14	PLEKHA5	protein_coding	pleckstrin homology domain containing A5 [Source:HGNC Symbol;Acc:HGNC:30036]
ENSG00000052344	0.266001	-6.25519e-05	0.465116	0.971651	NA	PRSS8	protein_coding	serine protease 8 [Source:HGNC Symbol;Acc:HGNC:9491]
ENSG00000052723	3262.79	0.166623	0.121285	0.151181	0.296889	SIKE1	protein_coding	suppressor of IKBKE 1 [Source:HGNC Symbol;Acc:HGNC:26119]
ENSG00000052749	789.073	0.0925987	0.152138	0.529698	0.693309	RRP12	protein_coding	ribosomal RNA processing 12 homolog [Source:HGNC Symbol;Acc:HGNC:29100]
ENSG00000052795	1087.85	1.11547	0.180365	5.84437e-11	1.2509e-09	FNIP2	protein_coding	folliculin interacting protein 2 [Source:HGNC Symbol;Acc:HGNC:29280]
ENSG00000052802	15393.3	0.544681	0.306862	0.023852	0.0731924	MSMO1	protein_coding	methylsterol monooxygenase 1 [Source:HGNC Symbol;Acc:HGNC:10545]
ENSG00000052841	3796.84	-0.205145	0.0966613	0.0296935	0.0873024	TTC17	protein_coding	tetratricopeptide repeat domain 17 [Source:HGNC Symbol;Acc:HGNC:25596]
ENSG00000052850	7.99797	-0.362799	0.662687	0.0202457	0.0644426	ALX4	protein_coding	ALX homeobox 4 [Source:HGNC Symbol;Acc:HGNC:450]
ENSG00000053108	12.155	-0.00662023	0.444425	0.952681	0.975212	FSTL4	protein_coding	follistatin like 4 [Source:HGNC Symbol;Acc:HGNC:21389]
ENSG00000053254	3428.34	0.268846	0.134904	0.0356872	0.100817	FOXN3	protein_coding	forkhead box N3 [Source:HGNC Symbol;Acc:HGNC:1928]
ENSG00000053328	5.62446	-0.0985069	0.46719	0.337958	0.519796	METTL24	protein_coding	methyltransferase like 24 [Source:HGNC Symbol;Acc:HGNC:21566]
ENSG00000053371	5303.6	0.123446	0.0961587	0.192756	0.353275	AKR7A2	protein_coding	aldo-keto reductase family 7 member A2 [Source:HGNC Symbol;Acc:HGNC:389]
ENSG00000053372	1319.91	0.182398	0.134523	0.158139	0.306423	MRTO4	protein_coding	MRT4 homolog, ribosome maturation factor [Source:HGNC Symbol;Acc:HGNC:18477]
ENSG00000053438	3521.5	0.682803	0.146756	9.80007e-07	1.08286e-05	NNAT	protein_coding	neuronatin [Source:HGNC Symbol;Acc:HGNC:7860]
ENSG00000053501	795.545	-0.145424	0.144735	0.288426	0.467473	USE1	protein_coding	unconventional SNARE in the ER 1 [Source:HGNC Symbol;Acc:HGNC:30882]
ENSG00000053524	28.433	-0.346697	0.541412	0.114463	0.242537	MCF2L2	protein_coding	MCF.2 cell line derived transforming sequence-like 2 [Source:HGNC Symbol;Acc:HGNC:30319]
ENSG00000053702	44.7368	0.128906	0.385754	0.552718	0.710846	NRIP2	protein_coding	nuclear receptor interacting protein 2 [Source:HGNC Symbol;Acc:HGNC:23078]
ENSG00000053747	199.936	3.53664	0.389644	3.41798e-21	2.02854e-19	LAMA3	protein_coding	laminin subunit alpha 3 [Source:HGNC Symbol;Acc:HGNC:6483]
ENSG00000053770	2920.63	-0.0453522	0.113724	0.762834	0.864107	AP5M1	protein_coding	adaptor related protein complex 5 subunit mu 1 [Source:HGNC Symbol;Acc:HGNC:20192]
ENSG00000053900	2419.05	-0.0669959	0.100192	0.496421	0.666656	ANAPC4	protein_coding	anaphase promoting complex subunit 4 [Source:HGNC Symbol;Acc:HGNC:19990]
ENSG00000053918	4.91947	-0.0116436	0.438876	0.935906	0.966165	KCNQ1	protein_coding	potassium voltage-gated channel subfamily Q member 1 [Source:HGNC Symbol;Acc:HGNC:6294]
ENSG00000054116	4582.09	0.362683	0.0920598	5.49183e-05	0.000413867	TRAPPC3	protein_coding	trafficking protein particle complex 3 [Source:HGNC Symbol;Acc:HGNC:19942]
ENSG00000054118	5892.87	-0.22952	0.0926235	0.0111226	0.039684	THRAP3	protein_coding	thyroid hormone receptor associated protein 3 [Source:HGNC Symbol;Acc:HGNC:22964]
ENSG00000054148	5255.15	0.277781	0.110084	0.00921286	0.0340572	PHPT1	protein_coding	phosphohistidine phosphatase 1 [Source:HGNC Symbol;Acc:HGNC:30033]
ENSG00000054179	0	NA	NA	NA	NA	ENTPD2	protein_coding	ectonucleoside triphosphate diphosphohydrolase 2 [Source:HGNC Symbol;Acc:HGNC:3364]
ENSG00000054219	5.33974	0.0255476	0.46265	0.504071	0.672713	LY75	protein_coding	lymphocyte antigen 75 [Source:HGNC Symbol;Acc:HGNC:6729]
ENSG00000054267	4283.59	-0.788146	0.124101	6.51379e-11	1.38864e-09	ARID4B	protein_coding	AT-rich interaction domain 4B [Source:HGNC Symbol;Acc:HGNC:15550]
ENSG00000054277	7946.07	-0.372607	0.0995828	0.000120638	0.000836195	OPN3	protein_coding	opsin 3 [Source:HGNC Symbol;Acc:HGNC:14007]
ENSG00000054282	2078.13	-0.225842	0.134023	0.0715871	0.171522	SDCCAG8	protein_coding	SHH signaling and ciliogenesis regulator SDCCAG8 [Source:HGNC Symbol;Acc:HGNC:10671]
ENSG00000054356	1219.12	1.31931	0.142747	2.46218e-21	1.47765e-19	PTPRN	protein_coding	protein tyrosine phosphatase receptor type N [Source:HGNC Symbol;Acc:HGNC:9676]
ENSG00000054392	652.203	-0.393956	0.145343	0.00436793	0.0182958	HHAT	protein_coding	hedgehog acyltransferase [Source:HGNC Symbol;Acc:HGNC:18270]
ENSG00000054523	2545.91	0.0913013	0.106869	0.385091	0.566232	KIF1B	protein_coding	kinesin family member 1B [Source:HGNC Symbol;Acc:HGNC:16636]
ENSG00000054598	509.023	-0.759479	0.162322	7.77641e-07	8.78742e-06	FOXC1	protein_coding	forkhead box C1 [Source:HGNC Symbol;Acc:HGNC:3800]
ENSG00000054611	1379.45	0.302511	0.123501	0.0112915	0.0401726	TBC1D22A	protein_coding	TBC1 domain family member 22A [Source:HGNC Symbol;Acc:HGNC:1309]
ENSG00000054654	1560.5	-0.894167	0.149486	4.07935e-10	7.80357e-09	SYNE2	protein_coding	spectrin repeat containing nuclear envelope protein 2 [Source:HGNC Symbol;Acc:HGNC:17084]
ENSG00000054690	35.1781	0.297787	0.415275	0.243567	0.417267	PLEKHH1	protein_coding	pleckstrin homology, MyTH4 and FERM domain containing H1 [Source:HGNC Symbol;Acc:HGNC:17733]
ENSG00000054793	1219.23	-0.0122752	0.13165	0.932074	0.964329	ATP9A	protein_coding	ATPase phospholipid transporting 9A (putative) [Source:HGNC Symbol;Acc:HGNC:13540]
ENSG00000054796	0.133248	-0.0156465	0.465805	0.867692	NA	SPO11	protein_coding	SPO11 initiator of meiotic double stranded breaks [Source:HGNC Symbol;Acc:HGNC:11250]
ENSG00000054803	1.33248	-0.019195	0.4662	0.574272	NA	CBLN4	protein_coding	cerebellin 4 precursor [Source:HGNC Symbol;Acc:HGNC:16231]
ENSG00000054938	114.467	-1.77212	0.464205	4.76161e-06	4.54792e-05	CHRDL2	protein_coding	chordin like 2 [Source:HGNC Symbol;Acc:HGNC:24168]
ENSG00000054965	461.169	-0.0635553	0.154676	0.661679	0.794608	FAM168A	protein_coding	family with sequence similarity 168 member A [Source:HGNC Symbol;Acc:HGNC:28999]
ENSG00000054967	159.74	0.854394	0.303142	0.000885662	0.00473436	RELT	protein_coding	RELT TNF receptor [Source:HGNC Symbol;Acc:HGNC:13764]
ENSG00000054983	2048.72	-0.215435	0.126727	0.0780313	0.182853	GALC	protein_coding	galactosylceramidase [Source:HGNC Symbol;Acc:HGNC:4115]
ENSG00000055044	4677.11	-0.190218	0.0972813	0.045055	0.121178	NOP58	protein_coding	NOP58 ribonucleoprotein [Source:HGNC Symbol;Acc:HGNC:29926]
ENSG00000055070	3562.95	0.125027	0.107172	0.223365	0.393617	SZRD1	protein_coding	SUZ RNA binding domain containing 1 [Source:HGNC Symbol;Acc:HGNC:30232]
ENSG00000055118	12.733	-0.262608	0.519814	0.119145	0.250042	KCNH2	protein_coding	potassium voltage-gated channel subfamily H member 2 [Source:HGNC Symbol;Acc:HGNC:6251]
ENSG00000055130	7132.87	-0.284588	0.0860942	0.000773004	0.00421844	CUL1	protein_coding	cullin 1 [Source:HGNC Symbol;Acc:HGNC:2551]
ENSG00000055147	2291.8	-0.0531084	0.104545	0.587675	0.7406	FAM114A2	protein_coding	family with sequence similarity 114 member A2 [Source:HGNC Symbol;Acc:HGNC:1333]
ENSG00000055163	1944.14	0.693788	0.143183	3.56184e-07	4.2824e-06	CYFIP2	protein_coding	cytoplasmic FMR1 interacting protein 2 [Source:HGNC Symbol;Acc:HGNC:13760]
ENSG00000055208	799.33	0.115132	0.150524	0.40069	0.581546	TAB2	protein_coding	TGF-beta activated kinase 1 (MAP3K7) binding protein 2 [Source:HGNC Symbol;Acc:HGNC:17075]
ENSG00000055211	6680.96	-0.324272	0.0888533	0.000197045	0.00128215	GINM1	protein_coding	glycoprotein integral membrane 1 [Source:HGNC Symbol;Acc:HGNC:21074]
ENSG00000055332	4122.28	0.0524703	0.099	0.584417	0.738093	EIF2AK2	protein_coding	eukaryotic translation initiation factor 2 alpha kinase 2 [Source:HGNC Symbol;Acc:HGNC:9437]
ENSG00000055483	1131.4	0.357798	0.129291	0.00386457	0.0165101	USP36	protein_coding	ubiquitin specific peptidase 36 [Source:HGNC Symbol;Acc:HGNC:20062]
ENSG00000055609	2070.9	-0.195831	0.34819	0.399592	0.580502	KMT2C	protein_coding	lysine methyltransferase 2C [Source:HGNC Symbol;Acc:HGNC:13726]
ENSG00000055732	163.204	2.81178	0.345098	1.14319e-17	4.93808e-16	MCOLN3	protein_coding	mucolipin 3 [Source:HGNC Symbol;Acc:HGNC:13358]
ENSG00000055813	2.62646	-0.0426727	0.466524	0.525733	NA	CCDC85A	protein_coding	coiled-coil domain containing 85A [Source:HGNC Symbol;Acc:HGNC:29400]
ENSG00000055917	914.657	-0.280111	0.140111	0.0337831	0.0965943	PUM2	protein_coding	pumilio RNA binding family member 2 [Source:HGNC Symbol;Acc:HGNC:14958]
ENSG00000055950	2320	0.0248688	0.110109	0.812959	0.895509	MRPL43	protein_coding	mitochondrial ribosomal protein L43 [Source:HGNC Symbol;Acc:HGNC:14517]
ENSG00000055955	38.4378	0.0560508	0.367854	0.799189	0.887321	ITIH4	protein_coding	inter-alpha-trypsin inhibitor heavy chain 4 [Source:HGNC Symbol;Acc:HGNC:6169]
ENSG00000055957	0.649847	-0.0292465	0.466727	0.596697	NA	ITIH1	protein_coding	inter-alpha-trypsin inhibitor heavy chain 1 [Source:HGNC Symbol;Acc:HGNC:6166]
ENSG00000056050	2884.3	-0.127234	0.103489	0.204984	0.369398	HPF1	protein_coding	histone PARylation factor 1 [Source:HGNC Symbol;Acc:HGNC:26051]
ENSG00000056097	7506.87	-0.182144	0.0952682	0.0504136	0.131705	ZFR	protein_coding	zinc finger RNA binding protein [Source:HGNC Symbol;Acc:HGNC:17277]
ENSG00000056277	1574.92	-0.752639	0.134378	4.91741e-09	8.0517e-08	ZNF280C	protein_coding	zinc finger protein 280C [Source:HGNC Symbol;Acc:HGNC:25955]
ENSG00000056291	14.8914	8.15634	2.84438	9.55531e-08	1.28032e-06	NPFFR2	protein_coding	neuropeptide FF receptor 2 [Source:HGNC Symbol;Acc:HGNC:4525]
ENSG00000056487	3.2487	-0.131904	0.486797	0.066172	NA	PHF21B	protein_coding	PHD finger protein 21B [Source:HGNC Symbol;Acc:HGNC:25161]
ENSG00000056558	72.9819	-0.211014	0.34782	0.371869	0.553746	TRAF1	protein_coding	TNF receptor associated factor 1 [Source:HGNC Symbol;Acc:HGNC:12031]
ENSG00000056586	1668.52	-0.272115	0.137875	0.0376478	0.105027	RC3H2	protein_coding	ring finger and CCCH-type domains 2 [Source:HGNC Symbol;Acc:HGNC:21461]
ENSG00000056736	49.6995	-0.048738	0.334089	0.82687	0.903498	IL17RB	protein_coding	interleukin 17 receptor B [Source:HGNC Symbol;Acc:HGNC:18015]
ENSG00000056972	751.85	0.799048	0.164725	2.99392e-07	3.6675e-06	TRAF3IP2	protein_coding	TRAF3 interacting protein 2 [Source:HGNC Symbol;Acc:HGNC:1343]
ENSG00000056998	1684.79	-0.387817	0.116229	0.000551112	0.00314869	GYG2	protein_coding	glycogenin 2 [Source:HGNC Symbol;Acc:HGNC:4700]
ENSG00000057019	4361.77	0.593421	0.0965413	3.27525e-10	6.34469e-09	DCBLD2	protein_coding	discoidin, CUB and LCCL domain containing 2 [Source:HGNC Symbol;Acc:HGNC:24627]
ENSG00000057149	3.9629	0.157239	0.504581	0.0149261	NA	SERPINB3	protein_coding	serpin family B member 3 [Source:HGNC Symbol;Acc:HGNC:10569]
ENSG00000057252	4322.02	0.713604	0.10102	4.85108e-13	1.35155e-11	SOAT1	protein_coding	sterol O-acyltransferase 1 [Source:HGNC Symbol;Acc:HGNC:11177]
ENSG00000057294	207.068	0.602859	0.285768	0.0114378	0.0406056	PKP2	protein_coding	plakophilin 2 [Source:HGNC Symbol;Acc:HGNC:9024]
ENSG00000057468	2.37109	-0.118989	0.486137	0.0827862	NA	MSH4	protein_coding	mutS homolog 4 [Source:HGNC Symbol;Acc:HGNC:7327]
ENSG00000057593	14.8789	-0.448581	0.635514	0.070918	0.170292	F7	protein_coding	coagulation factor VII [Source:HGNC Symbol;Acc:HGNC:3544]
ENSG00000057608	16934.6	-0.0806637	0.0838132	0.32677	0.50761	GDI2	protein_coding	GDP dissociation inhibitor 2 [Source:HGNC Symbol;Acc:HGNC:4227]
ENSG00000057657	215.771	0.0535771	0.288094	0.806238	0.890945	PRDM1	protein_coding	PR/SET domain 1 [Source:HGNC Symbol;Acc:HGNC:9346]
ENSG00000057663	4025.21	0.227862	0.0916282	0.0114175	0.0405536	ATG5	protein_coding	autophagy related 5 [Source:HGNC Symbol;Acc:HGNC:589]
ENSG00000057704	403.015	0.528688	0.207091	0.00457022	0.0190389	TMCC3	protein_coding	transmembrane and coiled-coil domain family 3 [Source:HGNC Symbol;Acc:HGNC:29199]
ENSG00000057757	1727.41	0.183525	0.116719	0.0991354	0.217687	PITHD1	protein_coding	PITH domain containing 1 [Source:HGNC Symbol;Acc:HGNC:25022]
ENSG00000057935	1747.08	-0.124252	0.129062	0.316519	0.496773	MTA3	protein_coding	metastasis associated 1 family member 3 [Source:HGNC Symbol;Acc:HGNC:23784]
ENSG00000058056	1057.9	-0.0978664	0.131329	0.464859	0.640613	USP13	protein_coding	ubiquitin specific peptidase 13 [Source:HGNC Symbol;Acc:HGNC:12611]
ENSG00000058063	2209.27	0.180198	0.110216	0.0754123	0.177922	ATP11B	protein_coding	ATPase phospholipid transporting 11B (putative) [Source:HGNC Symbol;Acc:HGNC:13553]
ENSG00000058085	511.33	1.83744	0.174095	3.18482e-27	2.92853e-25	LAMC2	protein_coding	laminin subunit gamma 2 [Source:HGNC Symbol;Acc:HGNC:6493]
ENSG00000058091	1706.11	-0.430305	0.124282	0.000320679	0.00196189	CDK14	protein_coding	cyclin dependent kinase 14 [Source:HGNC Symbol;Acc:HGNC:8883]
ENSG00000058262	33221.6	0.512638	0.100855	9.13543e-08	1.22867e-06	SEC61A1	protein_coding	SEC61 translocon subunit alpha 1 [Source:HGNC Symbol;Acc:HGNC:18276]
ENSG00000058272	8072.35	-0.53626	0.121825	5.86957e-06	5.51318e-05	PPP1R12A	protein_coding	protein phosphatase 1 regulatory subunit 12A [Source:HGNC Symbol;Acc:HGNC:7618]
ENSG00000058335	18.152	0.434206	0.739803	0.00748831	0.0287316	RASGRF1	protein_coding	Ras protein specific guanine nucleotide releasing factor 1 [Source:HGNC Symbol;Acc:HGNC:9875]
ENSG00000058404	12.1329	0.0780605	0.438031	0.616115	0.76177	CAMK2B	protein_coding	calcium/calmodulin dependent protein kinase II beta [Source:HGNC Symbol;Acc:HGNC:1461]
ENSG00000058453	572.572	-0.855227	0.197586	2.72642e-06	2.74113e-05	CROCC	protein_coding	ciliary rootlet coiled-coil, rootletin [Source:HGNC Symbol;Acc:HGNC:21299]
ENSG00000058600	1118.08	-0.0511717	0.130125	0.659871	0.793453	POLR3E	protein_coding	RNA polymerase III subunit E [Source:HGNC Symbol;Acc:HGNC:30347]
ENSG00000058668	1968.71	0.292441	0.120778	0.0109667	0.0392258	ATP2B4	protein_coding	ATPase plasma membrane Ca2+ transporting 4 [Source:HGNC Symbol;Acc:HGNC:817]
ENSG00000058673	4598.4	-0.300391	0.0934561	0.00106774	0.00556603	ZC3H11A	protein_coding	zinc finger CCCH-type containing 11A [Source:HGNC Symbol;Acc:HGNC:29093]
ENSG00000058729	2372.07	0.219181	0.129849	0.0756672	0.178445	RIOK2	protein_coding	RIO kinase 2 [Source:HGNC Symbol;Acc:HGNC:18999]
ENSG00000058799	2245.19	0.0781893	0.0999223	0.411605	0.592371	YIPF1	protein_coding	Yip1 domain family member 1 [Source:HGNC Symbol;Acc:HGNC:25231]
ENSG00000058804	1143.37	0.222246	0.13341	0.0789748	0.184378	NDC1	protein_coding	NDC1 transmembrane nucleoporin [Source:HGNC Symbol;Acc:HGNC:25525]
ENSG00000058866	41.4356	1.24091	0.81413	0.00326643	0.0143438	DGKG	protein_coding	diacylglycerol kinase gamma [Source:HGNC Symbol;Acc:HGNC:2853]
ENSG00000059122	2167.84	0.962825	0.150404	2.41715e-11	5.44293e-10	FLYWCH1	protein_coding	FLYWCH-type zinc finger 1 [Source:HGNC Symbol;Acc:HGNC:25404]
ENSG00000059145	368.309	0.219204	0.19941	0.219824	0.389169	UNKL	protein_coding	unk like zinc finger [Source:HGNC Symbol;Acc:HGNC:14184]
ENSG00000059377	887.218	0.78386	0.20338	2.54813e-05	0.000204906	TBXAS1	protein_coding	thromboxane A synthase 1 [Source:HGNC Symbol;Acc:HGNC:11609]
ENSG00000059378	780.342	0.127961	0.158428	0.388849	0.570048	PARP12	protein_coding	poly(ADP-ribose) polymerase family member 12 [Source:HGNC Symbol;Acc:HGNC:21919]
ENSG00000059573	12356.2	0.00209666	0.0856378	0.956156	0.977181	ALDH18A1	protein_coding	aldehyde dehydrogenase 18 family member A1 [Source:HGNC Symbol;Acc:HGNC:9722]
ENSG00000059588	703.903	0.297155	0.168118	0.0561241	0.142656	TARBP1	protein_coding	TAR (HIV-1) RNA binding protein 1 [Source:HGNC Symbol;Acc:HGNC:11568]
ENSG00000059691	1124.93	0.175069	0.124351	0.143366	0.28558	GATB	protein_coding	glutamyl-tRNA amidotransferase subunit B [Source:HGNC Symbol;Acc:HGNC:8849]
ENSG00000059728	765.135	0.566766	0.220638	0.00348953	0.0151619	MXD1	protein_coding	MAX dimerization protein 1 [Source:HGNC Symbol;Acc:HGNC:6761]
ENSG00000059758	3198.7	-0.298027	0.118763	0.00881474	0.0328274	CDK17	protein_coding	cyclin dependent kinase 17 [Source:HGNC Symbol;Acc:HGNC:8750]
ENSG00000059769	1954.8	-0.00406947	0.10389	0.967047	0.983223	DNAJC25	protein_coding	DnaJ heat shock protein family (Hsp40) member C25 [Source:HGNC Symbol;Acc:HGNC:34187]
ENSG00000059804	12256	1.86595	0.145444	2.10637e-39	4.21765e-37	SLC2A3	protein_coding	solute carrier family 2 member 3 [Source:HGNC Symbol;Acc:HGNC:11007]
ENSG00000059915	268.618	-0.0517394	0.214993	0.783823	0.877994	PSD	protein_coding	pleckstrin and Sec7 domain containing [Source:HGNC Symbol;Acc:HGNC:9507]
ENSG00000060069	1202.94	0.349223	0.128436	0.00457514	0.0190557	CTDP1	protein_coding	CTD phosphatase subunit 1 [Source:HGNC Symbol;Acc:HGNC:2498]
ENSG00000060138	18110.5	0.378525	0.157879	0.0106222	0.0382599	YBX3	protein_coding	Y-box binding protein 3 [Source:HGNC Symbol;Acc:HGNC:2428]
ENSG00000060140	10.694	0.0521968	0.435908	0.72671	0.840907	STYK1	protein_coding	serine/threonine/tyrosine kinase 1 [Source:HGNC Symbol;Acc:HGNC:18889]
ENSG00000060237	870.295	0.602966	0.262771	0.00591781	0.0235975	WNK1	protein_coding	WNK lysine deficient protein kinase 1 [Source:HGNC Symbol;Acc:HGNC:14540]
ENSG00000060303	0.133248	-0.0156465	0.465805	0.867692	NA	RPS17P5	processed_pseudogene	ribosomal protein S17 pseudogene 5 [Source:HGNC Symbol;Acc:HGNC:21352]
ENSG00000060339	5495.94	-0.256576	0.0974019	0.00714007	0.027628	CCAR1	protein_coding	cell division cycle and apoptosis regulator 1 [Source:HGNC Symbol;Acc:HGNC:24236]
ENSG00000060491	2459.58	-0.12574	0.0962899	0.181368	0.338308	OGFR	protein_coding	opioid growth factor receptor [Source:HGNC Symbol;Acc:HGNC:15768]
ENSG00000060558	0.359124	0.000176257	0.465023	0.879041	NA	GNA15	protein_coding	G protein subunit alpha 15 [Source:HGNC Symbol;Acc:HGNC:4383]
ENSG00000060566	0.266495	-0.0172372	0.465983	0.778806	NA	CREB3L3	protein_coding	cAMP responsive element binding protein 3 like 3 [Source:HGNC Symbol;Acc:HGNC:18855]
ENSG00000060642	896.723	-0.0594619	0.142546	0.65955	0.793155	PIGV	protein_coding	phosphatidylinositol glycan anchor biosynthesis class V [Source:HGNC Symbol;Acc:HGNC:26031]
ENSG00000060656	401.098	0.444642	0.272505	0.0460086	0.123217	PTPRU	protein_coding	protein tyrosine phosphatase receptor type U [Source:HGNC Symbol;Acc:HGNC:9683]
ENSG00000060688	4629.36	-0.107231	0.0888633	0.203262	0.366974	SNRNP40	protein_coding	small nuclear ribonucleoprotein U5 subunit 40 [Source:HGNC Symbol;Acc:HGNC:30857]
ENSG00000060709	11.7398	-0.050726	0.420581	0.780132	0.875417	RIMBP2	protein_coding	RIMS binding protein 2 [Source:HGNC Symbol;Acc:HGNC:30339]
ENSG00000060718	1335.11	3.94656	0.188953	4.54207e-100	1.3902e-96	COL11A1	protein_coding	collagen type XI alpha 1 chain [Source:HGNC Symbol;Acc:HGNC:2186]
ENSG00000060749	573.659	-0.219432	0.146387	0.112647	0.239644	QSER1	protein_coding	glutamine and serine rich 1 [Source:HGNC Symbol;Acc:HGNC:26154]
ENSG00000060762	1871.97	-0.132547	0.104209	0.191314	0.351475	MPC1	protein_coding	mitochondrial pyruvate carrier 1 [Source:HGNC Symbol;Acc:HGNC:21606]
ENSG00000060971	3291.66	-0.274823	0.0986793	0.00422957	0.0178313	ACAA1	protein_coding	acetyl-CoA acyltransferase 1 [Source:HGNC Symbol;Acc:HGNC:82]
ENSG00000060982	25104.8	0.818617	0.130601	7.33848e-11	1.54903e-09	BCAT1	protein_coding	branched chain amino acid transaminase 1 [Source:HGNC Symbol;Acc:HGNC:976]
ENSG00000061273	735.233	-0.0687636	0.16124	0.646462	0.783795	HDAC7	protein_coding	histone deacetylase 7 [Source:HGNC Symbol;Acc:HGNC:14067]
ENSG00000061337	277.71	0.819163	0.24156	0.000140366	0.000955927	LZTS1	protein_coding	leucine zipper tumor suppressor 1 [Source:HGNC Symbol;Acc:HGNC:13861]
ENSG00000061455	85.3862	-2.13717	0.755103	2.94161e-05	0.00023429	PRDM6	protein_coding	PR/SET domain 6 [Source:HGNC Symbol;Acc:HGNC:9350]
ENSG00000061492	0	NA	NA	NA	NA	WNT8A	protein_coding	Wnt family member 8A [Source:HGNC Symbol;Acc:HGNC:12788]
ENSG00000061656	530.041	3.61071	0.209722	4.2232e-68	2.91877e-65	SPAG4	protein_coding	sperm associated antigen 4 [Source:HGNC Symbol;Acc:HGNC:11214]
ENSG00000061676	8544.44	0.0591808	0.0993515	0.526935	0.691129	NCKAP1	protein_coding	NCK associated protein 1 [Source:HGNC Symbol;Acc:HGNC:7666]
ENSG00000061794	4147.57	0.114433	0.0975	0.230357	0.402263	MRPS35	protein_coding	mitochondrial ribosomal protein S35 [Source:HGNC Symbol;Acc:HGNC:16635]
ENSG00000061918	977.147	-0.361816	0.131786	0.0037875	0.0162424	GUCY1B1	protein_coding	guanylate cyclase 1 soluble subunit beta 1 [Source:HGNC Symbol;Acc:HGNC:4687]
ENSG00000061936	726.418	0.11207	0.145657	0.410109	0.590894	SFSWAP	protein_coding	splicing factor SWAP [Source:HGNC Symbol;Acc:HGNC:10790]
ENSG00000061938	66.7303	0.347006	0.36114	0.171511	0.325567	TNK2	protein_coding	tyrosine kinase non receptor 2 [Source:HGNC Symbol;Acc:HGNC:19297]
ENSG00000061987	2106.94	-0.111813	0.12473	0.351562	0.533292	MON2	protein_coding	MON2 homolog, regulator of endosome-to-Golgi trafficking [Source:HGNC Symbol;Acc:HGNC:29177]
ENSG00000062038	63.6853	0.199409	0.423034	0.348923	0.530899	CDH3	protein_coding	cadherin 3 [Source:HGNC Symbol;Acc:HGNC:1762]
ENSG00000062096	1.42324	-0.0530695	0.469003	0.364913	NA	ARSF	protein_coding	arylsulfatase F [Source:HGNC Symbol;Acc:HGNC:721]
ENSG00000062194	6526.31	-0.483032	0.114428	1.17553e-05	0.000103135	GPBP1	protein_coding	GC-rich promoter binding protein 1 [Source:HGNC Symbol;Acc:HGNC:29520]
ENSG00000062282	70.3927	1.87731	0.482066	3.91773e-06	3.82926e-05	DGAT2	protein_coding	diacylglycerol O-acyltransferase 2 [Source:HGNC Symbol;Acc:HGNC:16940]
ENSG00000062370	804.943	-0.389208	0.144004	0.00425613	0.0179115	ZNF112	protein_coding	zinc finger protein 112 [Source:HGNC Symbol;Acc:HGNC:12892]
ENSG00000062485	5508.46	0.124007	0.095734	0.185216	0.343512	CS	protein_coding	citrate synthase [Source:HGNC Symbol;Acc:HGNC:2422]
ENSG00000062524	6.04934	0.0208448	0.435672	0.894871	0.943906	LTK	protein_coding	leukocyte receptor tyrosine kinase [Source:HGNC Symbol;Acc:HGNC:6721]
ENSG00000062582	1736.18	0.296065	0.114516	0.00735764	0.0283418	MRPS24	protein_coding	mitochondrial ribosomal protein S24 [Source:HGNC Symbol;Acc:HGNC:14510]
ENSG00000062598	4691.38	-0.218791	0.1096	0.0372655	0.104218	ELMO2	protein_coding	engulfment and cell motility 2 [Source:HGNC Symbol;Acc:HGNC:17233]
ENSG00000062650	3126.02	-0.0414744	0.101085	0.673105	0.803772	WAPL	protein_coding	WAPL cohesin release factor [Source:HGNC Symbol;Acc:HGNC:23293]
ENSG00000062716	9751.02	-0.0246914	0.0925847	0.782628	0.877161	VMP1	protein_coding	vacuole membrane protein 1 [Source:HGNC Symbol;Acc:HGNC:29559]
ENSG00000062725	4544.25	0.116189	0.094353	0.212659	0.379373	APPBP2	protein_coding	amyloid beta precursor protein binding protein 2 [Source:HGNC Symbol;Acc:HGNC:622]
ENSG00000062822	858.344	0.168217	0.165155	0.273979	0.452082	POLD1	protein_coding	DNA polymerase delta 1, catalytic subunit [Source:HGNC Symbol;Acc:HGNC:9175]
ENSG00000063015	29.7868	-0.459226	0.75168	0.0145296	0.0493885	SEZ6	protein_coding	seizure related 6 homolog [Source:HGNC Symbol;Acc:HGNC:15955]
ENSG00000063046	5634.88	-0.193105	0.0875313	0.0244625	0.0747126	EIF4B	protein_coding	eukaryotic translation initiation factor 4B [Source:HGNC Symbol;Acc:HGNC:3285]
ENSG00000063127	47.4311	-0.307618	0.42904	0.216271	0.384467	SLC6A16	protein_coding	solute carrier family 6 member 16 [Source:HGNC Symbol;Acc:HGNC:13622]
ENSG00000063169	49.2982	-0.74217	0.536829	0.0218048	0.0682395	BICRA	protein_coding	BRD4 interacting chromatin remodeling complex associated protein [Source:HGNC Symbol;Acc:HGNC:4332]
ENSG00000063176	408.462	0.067888	0.160003	0.651987	0.788038	SPHK2	protein_coding	sphingosine kinase 2 [Source:HGNC Symbol;Acc:HGNC:18859]
ENSG00000063177	7460.58	-0.045642	0.0921283	0.592905	0.745306	RPL18	protein_coding	ribosomal protein L18 [Source:HGNC Symbol;Acc:HGNC:10310]
ENSG00000063180	194.174	0.0609067	0.279678	0.795268	0.885077	CA11	protein_coding	carbonic anhydrase 11 [Source:HGNC Symbol;Acc:HGNC:1370]
ENSG00000063241	886.94	0.303081	0.138959	0.0214972	0.0674838	ISOC2	protein_coding	isochorismatase domain containing 2 [Source:HGNC Symbol;Acc:HGNC:26278]
ENSG00000063244	247.028	-0.592102	0.322634	0.0168916	0.0557976	U2AF2	protein_coding	U2 small nuclear RNA auxiliary factor 2 [Source:HGNC Symbol;Acc:HGNC:23156]
ENSG00000063245	943.367	0.351364	0.133734	0.00620829	0.0245456	EPN1	protein_coding	epsin 1 [Source:HGNC Symbol;Acc:HGNC:21604]
ENSG00000063322	3639.53	-0.0325516	0.105799	0.740394	0.84935	MED29	protein_coding	mediator complex subunit 29 [Source:HGNC Symbol;Acc:HGNC:23074]
ENSG00000063438	715.481	-0.796437	0.579971	0.0159071	0.0530939	AHRR	protein_coding	aryl-hydrocarbon receptor repressor [Source:HGNC Symbol;Acc:HGNC:346]
ENSG00000063515	0.705418	-0.00745318	0.465164	0.856054	NA	GSC2	protein_coding	goosecoid homeobox 2 [Source:HGNC Symbol;Acc:HGNC:4613]
ENSG00000063587	592.647	-0.290701	0.150916	0.0408765	0.11215	ZNF275	protein_coding	zinc finger protein 275 [Source:HGNC Symbol;Acc:HGNC:13069]
ENSG00000063601	876.963	0.267641	0.136306	0.0404032	0.111193	MTMR1	protein_coding	myotubularin related protein 1 [Source:HGNC Symbol;Acc:HGNC:7449]
ENSG00000063660	5682.65	1.12782	0.102845	8.41815e-29	8.6711e-27	GPC1	protein_coding	glypican 1 [Source:HGNC Symbol;Acc:HGNC:4449]
ENSG00000063761	535.819	0.159077	0.157731	0.28327	0.461787	ADCK1	protein_coding	aarF domain containing kinase 1 [Source:HGNC Symbol;Acc:HGNC:19038]
ENSG00000063854	1963.26	0.652044	0.130774	2.63182e-07	3.2802e-06	HAGH	protein_coding	hydroxyacylglutathione hydrolase [Source:HGNC Symbol;Acc:HGNC:4805]
ENSG00000063978	7086.29	0.0494436	0.089475	0.614562	0.760614	RNF4	protein_coding	ring finger protein 4 [Source:HGNC Symbol;Acc:HGNC:10067]
ENSG00000064012	631.264	-0.313441	0.177679	0.0529317	0.136683	CASP8	protein_coding	caspase 8 [Source:HGNC Symbol;Acc:HGNC:1509]
ENSG00000064042	835.571	0.102143	0.198527	0.570074	0.725373	LIMCH1	protein_coding	LIM and calponin homology domains 1 [Source:HGNC Symbol;Acc:HGNC:29191]
ENSG00000064102	2217.79	0.733947	0.118594	1.6612e-10	3.36719e-09	INTS13	protein_coding	integrator complex subunit 13 [Source:HGNC Symbol;Acc:HGNC:20174]
ENSG00000064115	3564.02	0.378523	0.121016	0.00116316	0.00600065	TM7SF3	protein_coding	transmembrane 7 superfamily member 3 [Source:HGNC Symbol;Acc:HGNC:23049]
ENSG00000064195	5.87071	-0.0705225	0.448276	0.589342	0.742177	DLX3	protein_coding	distal-less homeobox 3 [Source:HGNC Symbol;Acc:HGNC:2916]
ENSG00000064199	395.452	0.248725	0.193953	0.158725	0.307227	SPA17	protein_coding	sperm autoantigenic protein 17 [Source:HGNC Symbol;Acc:HGNC:11210]
ENSG00000064201	15.2659	-0.555507	0.787454	0.0406984	0.111818	TSPAN32	protein_coding	tetraspanin 32 [Source:HGNC Symbol;Acc:HGNC:13410]
ENSG00000064205	221.573	2.49765	0.418739	1.19322e-11	2.80009e-10	CCN5	protein_coding	cellular communication network factor 5 [Source:HGNC Symbol;Acc:HGNC:12770]
ENSG00000064218	13.6048	2.27143	1.20713	0.00175181	0.00848384	DMRT3	protein_coding	doublesex and mab-3 related transcription factor 3 [Source:HGNC Symbol;Acc:HGNC:13909]
ENSG00000064225	131.129	0.88108	0.314889	0.000857513	0.00460688	ST3GAL6	protein_coding	ST3 beta-galactoside alpha-2,3-sialyltransferase 6 [Source:HGNC Symbol;Acc:HGNC:18080]
ENSG00000064270	10.7522	-0.294244	0.556083	0.0685244	0.166115	ATP2C2	protein_coding	ATPase secretory pathway Ca2+ transporting 2 [Source:HGNC Symbol;Acc:HGNC:29103]
ENSG00000064300	89.1836	-2.03332	0.453392	3.73255e-07	4.46012e-06	NGFR	protein_coding	nerve growth factor receptor [Source:HGNC Symbol;Acc:HGNC:7809]
ENSG00000064309	412.18	-1.18255	0.294066	4.13234e-06	4.01703e-05	CDON	protein_coding	cell adhesion associated, oncogene regulated [Source:HGNC Symbol;Acc:HGNC:17104]
ENSG00000064313	3435.58	-0.0901374	0.137264	0.48775	0.659704	TAF2	protein_coding	TATA-box binding protein associated factor 2 [Source:HGNC Symbol;Acc:HGNC:11536]
ENSG00000064393	2808.58	0.111811	0.150188	0.428029	0.607717	HIPK2	protein_coding	homeodomain interacting protein kinase 2 [Source:HGNC Symbol;Acc:HGNC:14402]
ENSG00000064419	5186.84	0.113084	0.0956899	0.222177	0.392139	TNPO3	protein_coding	transportin 3 [Source:HGNC Symbol;Acc:HGNC:17103]
ENSG00000064489	45.8558	0.367751	0.48032	0.148926	0.29351	BORCS8-MEF2B	protein_coding	BORCS8-MEF2B readthrough [Source:HGNC Symbol;Acc:HGNC:39979]
ENSG00000064490	1829.74	0.327654	0.142576	0.0152611	0.0513697	RFXANK	protein_coding	regulatory factor X associated ankyrin containing protein [Source:HGNC Symbol;Acc:HGNC:9987]
ENSG00000064545	2294.93	0.239605	0.111011	0.0258631	0.0781327	TMEM161A	protein_coding	transmembrane protein 161A [Source:HGNC Symbol;Acc:HGNC:26020]
ENSG00000064547	123.125	-1.06446	0.424913	0.000900895	0.0048038	LPAR2	protein_coding	lysophosphatidic acid receptor 2 [Source:HGNC Symbol;Acc:HGNC:3168]
ENSG00000064601	38163.5	1.35591	0.165853	6.96993e-18	3.07265e-16	CTSA	protein_coding	cathepsin A [Source:HGNC Symbol;Acc:HGNC:9251]
ENSG00000064607	2130.05	0.0983536	0.139419	0.42494	0.60498	SUGP2	protein_coding	SURP and G-patch domain containing 2 [Source:HGNC Symbol;Acc:HGNC:18641]
ENSG00000064651	1135.02	-0.0315688	0.140805	0.806208	0.890945	SLC12A2	protein_coding	solute carrier family 12 member 2 [Source:HGNC Symbol;Acc:HGNC:10911]
ENSG00000064652	755.153	-0.000455006	0.135999	0.995939	0.998055	SNX24	protein_coding	sorting nexin 24 [Source:HGNC Symbol;Acc:HGNC:21533]
ENSG00000064655	14.0579	0.556406	0.80818	0.0414311	0.113323	EYA2	protein_coding	EYA transcriptional coactivator and phosphatase 2 [Source:HGNC Symbol;Acc:HGNC:3520]
ENSG00000064666	34794.6	-0.334021	0.113414	0.00232415	0.0107805	CNN2	protein_coding	calponin 2 [Source:HGNC Symbol;Acc:HGNC:2156]
ENSG00000064687	84.5234	0.588168	0.544238	0.0472674	0.125817	ABCA7	protein_coding	ATP binding cassette subfamily A member 7 [Source:HGNC Symbol;Acc:HGNC:37]
ENSG00000064692	618.803	-0.0379524	0.150332	0.790325	0.881936	SNCAIP	protein_coding	synuclein alpha interacting protein [Source:HGNC Symbol;Acc:HGNC:11139]
ENSG00000064703	1966.86	-0.0974974	0.113922	0.381904	0.563162	DDX20	protein_coding	DEAD-box helicase 20 [Source:HGNC Symbol;Acc:HGNC:2743]
ENSG00000064726	13286.5	0.022012	0.089006	0.810694	0.893979	BTBD1	protein_coding	BTB domain containing 1 [Source:HGNC Symbol;Acc:HGNC:1120]
ENSG00000064763	406.755	0.83323	0.274056	0.000417903	0.00247954	FAR2	protein_coding	fatty acyl-CoA reductase 2 [Source:HGNC Symbol;Acc:HGNC:25531]
ENSG00000064787	4.6405	-0.0423698	0.462509	0.383633	0.564515	BCAS1	protein_coding	brain enriched myelin associated protein 1 [Source:HGNC Symbol;Acc:HGNC:974]
ENSG00000064835	0.134518	0.0138447	0.465567	0.809046	NA	POU1F1	protein_coding	POU class 1 homeobox 1 [Source:HGNC Symbol;Acc:HGNC:9210]
ENSG00000064886	15.9082	0.210249	0.454518	0.32097	0.501515	CHI3L2	protein_coding	chitinase 3 like 2 [Source:HGNC Symbol;Acc:HGNC:1933]
ENSG00000064932	211.374	0.582564	0.294463	0.0153183	0.051508	SBNO2	protein_coding	strawberry notch homolog 2 [Source:HGNC Symbol;Acc:HGNC:29158]
ENSG00000064933	1872	-0.0845455	0.123208	0.455759	0.632179	PMS1	protein_coding	PMS1 homolog 1, mismatch repair system component [Source:HGNC Symbol;Acc:HGNC:9121]
ENSG00000064961	4267.16	-0.0612277	0.0919209	0.485671	0.658052	HMG20B	protein_coding	high mobility group 20B [Source:HGNC Symbol;Acc:HGNC:5002]
ENSG00000064989	232.629	0.203716	0.200802	0.258309	0.433958	CALCRL	protein_coding	calcitonin receptor like receptor [Source:HGNC Symbol;Acc:HGNC:16709]
ENSG00000064995	1646.31	0.0841831	0.141552	0.526065	0.690284	TAF11	protein_coding	TATA-box binding protein associated factor 11 [Source:HGNC Symbol;Acc:HGNC:11544]
ENSG00000064999	598.274	-0.568961	0.150399	7.39761e-05	0.000540566	ANKS1A	protein_coding	ankyrin repeat and sterile alpha motif domain containing 1A [Source:HGNC Symbol;Acc:HGNC:20961]
ENSG00000065000	4528.71	0.252808	0.0928352	0.00554971	0.0223711	AP3D1	protein_coding	adaptor related protein complex 3 subunit delta 1 [Source:HGNC Symbol;Acc:HGNC:568]
ENSG00000065029	979.127	-0.112307	0.122529	0.346403	0.528385	ZNF76	protein_coding	zinc finger protein 76 [Source:HGNC Symbol;Acc:HGNC:13149]
ENSG00000065054	280.651	-0.533952	0.199399	0.00316032	0.0139349	SLC9A3R2	protein_coding	SLC9A3 regulator 2 [Source:HGNC Symbol;Acc:HGNC:11076]
ENSG00000065057	490.419	-0.318083	0.157641	0.0312539	0.0909185	NTHL1	protein_coding	nth like DNA glycosylase 1 [Source:HGNC Symbol;Acc:HGNC:8028]
ENSG00000065060	323.307	0.313179	0.177009	0.0548904	0.14027	UHRF1BP1	protein_coding	UHRF1 binding protein 1 [Source:HGNC Symbol;Acc:HGNC:21216]
ENSG00000065135	14550.3	0.0988128	0.0851061	0.245086	0.419106	GNAI3	protein_coding	G protein subunit alpha i3 [Source:HGNC Symbol;Acc:HGNC:4387]
ENSG00000065150	5748.59	0.379143	0.0918608	2.17564e-05	0.000178184	IPO5	protein_coding	importin 5 [Source:HGNC Symbol;Acc:HGNC:6402]
ENSG00000065154	14928.2	0.318265	0.0891638	0.00024188	0.00153777	OAT	protein_coding	ornithine aminotransferase [Source:HGNC Symbol;Acc:HGNC:8091]
ENSG00000065183	2139.87	0.00171591	0.105124	0.987404	0.993759	WDR3	protein_coding	WD repeat domain 3 [Source:HGNC Symbol;Acc:HGNC:12755]
ENSG00000065243	2674.5	-0.0179377	0.112641	0.866214	0.927996	PKN2	protein_coding	protein kinase N2 [Source:HGNC Symbol;Acc:HGNC:9406]
ENSG00000065268	3282.56	0.074572	0.101051	0.450245	0.627423	WDR18	protein_coding	WD repeat domain 18 [Source:HGNC Symbol;Acc:HGNC:17956]
ENSG00000065308	5070.42	0.663334	0.102334	3.29755e-11	7.30611e-10	TRAM2	protein_coding	translocation associated membrane protein 2 [Source:HGNC Symbol;Acc:HGNC:16855]
ENSG00000065320	55.6776	-1.58468	0.601295	0.000298187	0.00184164	NTN1	protein_coding	netrin 1 [Source:HGNC Symbol;Acc:HGNC:8029]
ENSG00000065325	111.306	-0.00921595	0.260289	0.96281	0.981034	GLP2R	protein_coding	glucagon like peptide 2 receptor [Source:HGNC Symbol;Acc:HGNC:4325]
ENSG00000065328	462.758	-0.296219	0.194879	0.0922593	0.206633	MCM10	protein_coding	minichromosome maintenance 10 replication initiation factor [Source:HGNC Symbol;Acc:HGNC:18043]
ENSG00000065357	1840.68	-0.100245	0.120232	0.39323	0.574481	DGKA	protein_coding	diacylglycerol kinase alpha [Source:HGNC Symbol;Acc:HGNC:2849]
ENSG00000065361	20.528	0.254998	0.468404	0.247659	0.42199	ERBB3	protein_coding	erb-b2 receptor tyrosine kinase 3 [Source:HGNC Symbol;Acc:HGNC:3431]
ENSG00000065371	2.21976	-0.0563146	0.46787	0.46864	NA	ROPN1	protein_coding	rhophilin associated tail protein 1 [Source:HGNC Symbol;Acc:HGNC:17692]
ENSG00000065413	660.152	-0.408529	0.179656	0.0134264	0.0463147	ANKRD44	protein_coding	ankyrin repeat domain 44 [Source:HGNC Symbol;Acc:HGNC:25259]
ENSG00000065427	9102.82	0.0948436	0.0864072	0.243158	0.416796	KARS1	protein_coding	lysyl-tRNA synthetase 1 [Source:HGNC Symbol;Acc:HGNC:6215]
ENSG00000065457	982.906	-0.135795	0.156548	0.355837	0.537873	ADAT1	protein_coding	adenosine deaminase tRNA specific 1 [Source:HGNC Symbol;Acc:HGNC:228]
ENSG00000065485	2300.69	0.0434895	0.122505	0.717134	0.835179	PDIA5	protein_coding	protein disulfide isomerase family A member 5 [Source:HGNC Symbol;Acc:HGNC:24811]
ENSG00000065491	448.15	-0.00771693	0.178353	0.972788	0.986165	TBC1D22B	protein_coding	TBC1 domain family member 22B [Source:HGNC Symbol;Acc:HGNC:21602]
ENSG00000065518	3251.25	0.129111	0.0970222	0.21592	0.384002	NDUFB4	protein_coding	NADH:ubiquinone oxidoreductase subunit B4 [Source:HGNC Symbol;Acc:HGNC:7699]
ENSG00000065526	1218.98	-0.617753	0.193604	0.000487539	0.00283614	SPEN	protein_coding	spen family transcriptional repressor [Source:HGNC Symbol;Acc:HGNC:17575]
ENSG00000065534	7702.37	0.703686	0.137612	9.51434e-08	1.27562e-06	MYLK	protein_coding	myosin light chain kinase [Source:HGNC Symbol;Acc:HGNC:7590]
ENSG00000065548	6062.49	0.0679514	0.0915979	0.390156	0.571405	ZC3H15	protein_coding	zinc finger CCCH-type containing 15 [Source:HGNC Symbol;Acc:HGNC:29528]
ENSG00000065559	4062.97	-0.218984	0.0978829	0.021907	0.0685157	MAP2K4	protein_coding	mitogen-activated protein kinase kinase 4 [Source:HGNC Symbol;Acc:HGNC:6844]
ENSG00000065600	883.97	0.497577	0.146044	0.000318209	0.0019479	PACC1	protein_coding	proton activated chloride channel 1 [Source:HGNC Symbol;Acc:HGNC:25593]
ENSG00000065609	35.9628	1.6035	0.750074	0.00121101	0.00621458	SNAP91	protein_coding	synaptosome associated protein 91 [Source:HGNC Symbol;Acc:HGNC:14986]
ENSG00000065613	3919.8	0.0780138	0.097266	0.422952	0.603239	SLK	protein_coding	STE20 like kinase [Source:HGNC Symbol;Acc:HGNC:11088]
ENSG00000065615	1392.41	0.671176	0.155356	4.52085e-06	4.34932e-05	CYB5R4	protein_coding	cytochrome b5 reductase 4 [Source:HGNC Symbol;Acc:HGNC:20147]
ENSG00000065618	4.35891	0.0289888	0.462165	0.516952	0.683094	COL17A1	protein_coding	collagen type XVII alpha 1 chain [Source:HGNC Symbol;Acc:HGNC:2194]
ENSG00000065621	27.5596	0.269102	0.420566	0.275681	0.453585	GSTO2	protein_coding	glutathione S-transferase omega 2 [Source:HGNC Symbol;Acc:HGNC:23064]
ENSG00000065665	1086.51	0.349867	0.141366	0.00866409	0.032362	SEC61A2	protein_coding	SEC61 translocon subunit alpha 2 [Source:HGNC Symbol;Acc:HGNC:17702]
ENSG00000065675	32.5767	-1.35786	0.648112	0.00242879	0.0111979	PRKCQ	protein_coding	protein kinase C theta [Source:HGNC Symbol;Acc:HGNC:9410]
ENSG00000065717	171.424	-0.190773	0.260643	0.372761	0.554562	TLE2	protein_coding	TLE family member 2, transcriptional corepressor [Source:HGNC Symbol;Acc:HGNC:11838]
ENSG00000065802	816.45	-0.0151878	0.132142	0.965352	0.982643	ASB1	protein_coding	ankyrin repeat and SOCS box containing 1 [Source:HGNC Symbol;Acc:HGNC:16011]
ENSG00000065809	3711.18	0.0533305	0.112471	0.63454	0.775094	FAM107B	protein_coding	family with sequence similarity 107 member B [Source:HGNC Symbol;Acc:HGNC:23726]
ENSG00000065833	6722.22	1.05066	0.111398	6.41379e-22	4.10195e-20	ME1	protein_coding	malic enzyme 1 [Source:HGNC Symbol;Acc:HGNC:6983]
ENSG00000065882	638.612	0.678327	0.171032	2.07899e-05	0.000171581	TBC1D1	protein_coding	TBC1 domain family member 1 [Source:HGNC Symbol;Acc:HGNC:11578]
ENSG00000065883	1446.75	0.0496199	0.138008	0.706986	0.828665	CDK13	protein_coding	cyclin dependent kinase 13 [Source:HGNC Symbol;Acc:HGNC:1733]
ENSG00000065911	6240.24	0.822232	0.128502	3.02748e-11	6.74961e-10	MTHFD2	protein_coding	methylenetetrahydrofolate dehydrogenase (NADP+ dependent) 2, methenyltetrahydrofolate cyclohydrolase [Source:HGNC Symbol;Acc:HGNC:7434]
ENSG00000065923	634.657	0.583678	0.27189	0.00987837	0.0360736	SLC9A7	protein_coding	solute carrier family 9 member A7 [Source:HGNC Symbol;Acc:HGNC:17123]
ENSG00000065970	892.559	0.0529578	0.133263	0.686134	0.813166	FOXJ2	protein_coding	forkhead box J2 [Source:HGNC Symbol;Acc:HGNC:24818]
ENSG00000065978	3512.67	0.60058	0.111974	3.1531e-08	4.58935e-07	YBX1	protein_coding	Y-box binding protein 1 [Source:HGNC Symbol;Acc:HGNC:8014]
ENSG00000065989	461.088	0.166473	0.166542	0.284227	0.462926	PDE4A	protein_coding	phosphodiesterase 4A [Source:HGNC Symbol;Acc:HGNC:8780]
ENSG00000066027	1155.86	0.16566	0.137763	0.182853	0.340427	PPP2R5A	protein_coding	protein phosphatase 2 regulatory subunit B'alpha [Source:HGNC Symbol;Acc:HGNC:9309]
ENSG00000066032	2.33002	-0.0273993	0.464528	0.742721	NA	CTNNA2	protein_coding	catenin alpha 2 [Source:HGNC Symbol;Acc:HGNC:2510]
ENSG00000066044	5345.25	-0.0279289	0.0922518	0.680739	0.809324	ELAVL1	protein_coding	ELAV like RNA binding protein 1 [Source:HGNC Symbol;Acc:HGNC:3312]
ENSG00000066056	18.4817	0.203123	0.478322	0.199154	0.361477	TIE1	protein_coding	tyrosine kinase with immunoglobulin like and EGF like domains 1 [Source:HGNC Symbol;Acc:HGNC:11809]
ENSG00000066084	979.753	0.256318	0.13987	0.054952	0.140378	DIP2B	protein_coding	disco interacting protein 2 homolog B [Source:HGNC Symbol;Acc:HGNC:29284]
ENSG00000066117	647.694	0.0458819	0.196639	0.797582	0.886448	SMARCD1	protein_coding	SWI/SNF related, matrix associated, actin dependent regulator of chromatin, subfamily d, member 1 [Source:HGNC Symbol;Acc:HGNC:11106]
ENSG00000066135	1709.68	0.24181	0.170421	0.123969	0.257019	KDM4A	protein_coding	lysine demethylase 4A [Source:HGNC Symbol;Acc:HGNC:22978]
ENSG00000066136	2011.85	-0.0385707	0.106799	0.730972	0.843743	NFYC	protein_coding	nuclear transcription factor Y subunit gamma [Source:HGNC Symbol;Acc:HGNC:7806]
ENSG00000066185	29.1171	-0.815708	0.838794	0.0224922	0.0698196	ZMYND12	protein_coding	zinc finger MYND-type containing 12 [Source:HGNC Symbol;Acc:HGNC:21192]
ENSG00000066230	405.747	-0.830433	0.187559	2.09035e-06	2.1646e-05	SLC9A3	protein_coding	solute carrier family 9 member A3 [Source:HGNC Symbol;Acc:HGNC:11073]
ENSG00000066248	33.1933	-0.0315475	0.398831	0.867166	0.928521	NGEF	protein_coding	neuronal guanine nucleotide exchange factor [Source:HGNC Symbol;Acc:HGNC:7807]
ENSG00000066279	658.877	-0.59747	0.255146	0.00500882	0.0205464	ASPM	protein_coding	assembly factor for spindle microtubules [Source:HGNC Symbol;Acc:HGNC:19048]
ENSG00000066294	8.36614	-0.0290804	0.466876	0.348238	0.530239	CD84	protein_coding	CD84 molecule [Source:HGNC Symbol;Acc:HGNC:1704]
ENSG00000066322	3907.33	0.447541	0.0971028	2.50762e-06	2.54143e-05	ELOVL1	protein_coding	ELOVL fatty acid elongase 1 [Source:HGNC Symbol;Acc:HGNC:14418]
ENSG00000066336	0.913114	-0.0521107	0.469407	0.369034	NA	SPI1	protein_coding	Spi-1 proto-oncogene [Source:HGNC Symbol;Acc:HGNC:11241]
ENSG00000066379	619.944	-0.037761	0.154239	0.793484	0.883987	POLR1H	protein_coding	RNA polymerase I subunit H [Source:HGNC Symbol;Acc:HGNC:13182]
ENSG00000066382	75.5509	0.201207	0.408738	0.373545	0.555239	MPPED2	protein_coding	metallophosphoesterase domain containing 2 [Source:HGNC Symbol;Acc:HGNC:1180]
ENSG00000066405	22.356	-0.341909	0.498158	0.157704	0.305858	CLDN18	protein_coding	claudin 18 [Source:HGNC Symbol;Acc:HGNC:2039]
ENSG00000066422	1089.42	0.0260922	0.13457	0.830619	0.906188	ZBTB11	protein_coding	zinc finger and BTB domain containing 11 [Source:HGNC Symbol;Acc:HGNC:16740]
ENSG00000066427	1259.36	-0.327773	0.112962	0.00269536	0.0121703	ATXN3	protein_coding	ataxin 3 [Source:HGNC Symbol;Acc:HGNC:7106]
ENSG00000066455	5639.35	-0.121124	0.1097	0.260128	0.43592	GOLGA5	protein_coding	golgin A5 [Source:HGNC Symbol;Acc:HGNC:4428]
ENSG00000066468	37.2409	-0.0885243	0.420878	0.629608	0.771349	FGFR2	protein_coding	fibroblast growth factor receptor 2 [Source:HGNC Symbol;Acc:HGNC:3689]
ENSG00000066557	2286.13	-0.0640034	0.0999167	0.465084	0.640676	LRRC40	protein_coding	leucine rich repeat containing 40 [Source:HGNC Symbol;Acc:HGNC:26004]
ENSG00000066583	5114.19	-0.55115	0.108284	1.51682e-07	1.96243e-06	ISOC1	protein_coding	isochorismatase domain containing 1 [Source:HGNC Symbol;Acc:HGNC:24254]
ENSG00000066629	3637.78	-0.408673	0.11727	0.000279002	0.00173768	EML1	protein_coding	EMAP like 1 [Source:HGNC Symbol;Acc:HGNC:3330]
ENSG00000066651	1594.5	-0.0132565	0.109019	0.899507	0.94648	TRMT11	protein_coding	tRNA methyltransferase 11 homolog [Source:HGNC Symbol;Acc:HGNC:21080]
ENSG00000066654	3390.64	-0.351705	0.101683	0.000375544	0.00225442	THUMPD1	protein_coding	THUMP domain containing 1 [Source:HGNC Symbol;Acc:HGNC:23807]
ENSG00000066697	4935.5	0.943481	0.148722	2.32828e-11	5.2731e-10	MSANTD3	protein_coding	Myb/SANT DNA binding domain containing 3 [Source:HGNC Symbol;Acc:HGNC:23370]
ENSG00000066735	17.3695	-2.44457	0.989966	0.000536604	0.00308389	KIF26A	protein_coding	kinesin family member 26A [Source:HGNC Symbol;Acc:HGNC:20226]
ENSG00000066739	799.101	0.200614	0.185995	0.234366	0.406583	ATG2B	protein_coding	autophagy related 2B [Source:HGNC Symbol;Acc:HGNC:20187]
ENSG00000066777	1573.61	-0.214314	0.183459	0.196178	0.357498	ARFGEF1	protein_coding	ADP ribosylation factor guanine nucleotide exchange factor 1 [Source:HGNC Symbol;Acc:HGNC:15772]
ENSG00000066813	6.32485	-0.1065	0.483156	0.0687044	0.166364	ACSM2B	protein_coding	acyl-CoA synthetase medium chain family member 2B [Source:HGNC Symbol;Acc:HGNC:30931]
ENSG00000066827	135.63	0.204837	0.265035	0.349097	0.531018	ZFAT	protein_coding	zinc finger and AT-hook domain containing [Source:HGNC Symbol;Acc:HGNC:19899]
ENSG00000066855	637.067	0.377771	0.194307	0.0320117	0.092695	MTFR1	protein_coding	mitochondrial fission regulator 1 [Source:HGNC Symbol;Acc:HGNC:29510]
ENSG00000066923	49.3676	-0.482988	0.534083	0.0799826	0.185981	STAG3	protein_coding	stromal antigen 3 [Source:HGNC Symbol;Acc:HGNC:11356]
ENSG00000066926	4002.76	0.0235542	0.0992299	0.818346	0.898544	FECH	protein_coding	ferrochelatase [Source:HGNC Symbol;Acc:HGNC:3647]
ENSG00000066933	1282.7	-0.285819	0.144946	0.0357005	0.10083	MYO9A	protein_coding	myosin IXA [Source:HGNC Symbol;Acc:HGNC:7608]
ENSG00000067048	0.240384	9.37283e-05	0.464557	0.970059	NA	DDX3Y	protein_coding	DEAD-box helicase 3 Y-linked [Source:HGNC Symbol;Acc:HGNC:2699]
ENSG00000067057	15063.3	1.37187	0.107117	1.14096e-38	2.26343e-36	PFKP	protein_coding	phosphofructokinase, platelet [Source:HGNC Symbol;Acc:HGNC:8878]
ENSG00000067064	10429.9	0.52631	0.153755	0.000243024	0.00154321	IDI1	protein_coding	isopentenyl-diphosphate delta isomerase 1 [Source:HGNC Symbol;Acc:HGNC:5387]
ENSG00000067066	5930.71	0.134055	0.0937762	0.144964	0.287746	SP100	protein_coding	SP100 nuclear antigen [Source:HGNC Symbol;Acc:HGNC:11206]
ENSG00000067082	5033.25	-0.152251	0.124258	0.201373	0.36424	KLF6	protein_coding	Kruppel like factor 6 [Source:HGNC Symbol;Acc:HGNC:2235]
ENSG00000067113	4795.04	-1.30482	0.109204	6.99284e-34	1.00551e-31	PLPP1	protein_coding	phospholipid phosphatase 1 [Source:HGNC Symbol;Acc:HGNC:9228]
ENSG00000067141	2319.85	-1.0413	0.134845	2.09243e-15	7.44691e-14	NEO1	protein_coding	neogenin 1 [Source:HGNC Symbol;Acc:HGNC:7754]
ENSG00000067167	49496.4	-0.0191161	0.0990535	0.839907	0.911647	TRAM1	protein_coding	translocation associated membrane protein 1 [Source:HGNC Symbol;Acc:HGNC:20568]
ENSG00000067177	544.95	0.814265	0.15227	2.18131e-08	3.26816e-07	PHKA1	protein_coding	phosphorylase kinase regulatory subunit alpha 1 [Source:HGNC Symbol;Acc:HGNC:8925]
ENSG00000067182	8155.48	0.0333463	0.0856085	0.692482	0.817839	TNFRSF1A	protein_coding	TNF receptor superfamily member 1A [Source:HGNC Symbol;Acc:HGNC:11916]
ENSG00000067191	255.382	0.263524	0.232417	0.183566	0.341309	CACNB1	protein_coding	calcium voltage-gated channel auxiliary subunit beta 1 [Source:HGNC Symbol;Acc:HGNC:1401]
ENSG00000067208	2098.68	-0.217459	0.17024	0.163187	0.313942	EVI5	protein_coding	ecotropic viral integration site 5 [Source:HGNC Symbol;Acc:HGNC:3501]
ENSG00000067221	1001.07	-0.2019	0.121011	0.0833841	0.191726	STOML1	protein_coding	stomatin like 1 [Source:HGNC Symbol;Acc:HGNC:14560]
ENSG00000067225	74352.6	1.69017	0.126245	2.15343e-42	5.18396e-40	PKM	protein_coding	pyruvate kinase M1/2 [Source:HGNC Symbol;Acc:HGNC:9021]
ENSG00000067248	3406.45	-0.155305	0.102707	0.129512	0.264928	DHX29	protein_coding	DExH-box helicase 29 [Source:HGNC Symbol;Acc:HGNC:15815]
ENSG00000067334	5697.57	-0.066872	0.0941634	0.46745	0.642736	DNTTIP2	protein_coding	deoxynucleotidyltransferase terminal interacting protein 2 [Source:HGNC Symbol;Acc:HGNC:24013]
ENSG00000067365	1566.12	0.0866189	0.119617	0.454637	0.63144	METTL22	protein_coding	methyltransferase like 22 [Source:HGNC Symbol;Acc:HGNC:28368]
ENSG00000067369	2715.98	0.153675	0.125175	0.192477	0.353007	TP53BP1	protein_coding	tumor protein p53 binding protein 1 [Source:HGNC Symbol;Acc:HGNC:11999]
ENSG00000067445	5584.91	-0.845445	0.0999059	4.97128e-18	2.22824e-16	TRO	protein_coding	trophinin [Source:HGNC Symbol;Acc:HGNC:12326]
ENSG00000067533	865.949	0.25778	0.168592	0.0989056	0.217272	RRP15	protein_coding	ribosomal RNA processing 15 homolog [Source:HGNC Symbol;Acc:HGNC:24255]
ENSG00000067560	36316.6	0.145856	0.0871628	0.0879358	0.199431	RHOA	protein_coding	ras homolog family member A [Source:HGNC Symbol;Acc:HGNC:667]
ENSG00000067596	2032.12	-0.0106953	0.149748	0.917891	0.956298	DHX8	protein_coding	DEAH-box helicase 8 [Source:HGNC Symbol;Acc:HGNC:2749]
ENSG00000067601	93.9791	-0.469021	0.328096	0.0627541	0.155201	PMS2P4	transcribed_unprocessed_pseudogene	PMS1 homolog 2, mismatch repair system component pseudogene 4 [Source:HGNC Symbol;Acc:HGNC:9129]
ENSG00000067606	404.938	0.295635	0.177868	0.0713368	0.171018	PRKCZ	protein_coding	protein kinase C zeta [Source:HGNC Symbol;Acc:HGNC:9412]
ENSG00000067646	0	NA	NA	NA	NA	ZFY	protein_coding	zinc finger protein Y-linked [Source:HGNC Symbol;Acc:HGNC:12870]
ENSG00000067704	6353.59	0.108345	0.0874471	0.255076	0.430282	IARS2	protein_coding	isoleucyl-tRNA synthetase 2, mitochondrial [Source:HGNC Symbol;Acc:HGNC:29685]
ENSG00000067715	391.765	0.0695018	0.24272	0.738553	0.848506	SYT1	protein_coding	synaptotagmin 1 [Source:HGNC Symbol;Acc:HGNC:11509]
ENSG00000067798	670.457	0.160553	0.159131	0.292337	0.471921	NAV3	protein_coding	neuron navigator 3 [Source:HGNC Symbol;Acc:HGNC:15998]
ENSG00000067829	2644.5	0.159674	0.0984002	0.0967349	0.213664	IDH3G	protein_coding	isocitrate dehydrogenase (NAD(+)) 3 non-catalytic subunit gamma [Source:HGNC Symbol;Acc:HGNC:5386]
ENSG00000067836	1250.37	0.0775816	0.130236	0.513107	0.680252	ROGDI	protein_coding	rogdi atypical leucine zipper [Source:HGNC Symbol;Acc:HGNC:29478]
ENSG00000067840	0.769848	-0.00133706	0.464854	0.921843	NA	PDZD4	protein_coding	PDZ domain containing 4 [Source:HGNC Symbol;Acc:HGNC:21167]
ENSG00000067842	5.36689	-0.261912	0.570825	0.0168885	0.055796	ATP2B3	protein_coding	ATPase plasma membrane Ca2+ transporting 3 [Source:HGNC Symbol;Acc:HGNC:816]
ENSG00000067900	4256.71	-0.14721	0.109528	0.167912	0.320749	ROCK1	protein_coding	Rho associated coiled-coil containing protein kinase 1 [Source:HGNC Symbol;Acc:HGNC:10251]
ENSG00000067955	7684.01	-0.114165	0.100232	0.24079	0.414205	CBFB	protein_coding	core-binding factor subunit beta [Source:HGNC Symbol;Acc:HGNC:1539]
ENSG00000067992	3152.95	1.34372	0.115099	1.68686e-32	2.20372e-30	PDK3	protein_coding	pyruvate dehydrogenase kinase 3 [Source:HGNC Symbol;Acc:HGNC:8811]
ENSG00000068001	3239.15	-0.119137	0.099468	0.214495	0.381913	HYAL2	protein_coding	hyaluronidase 2 [Source:HGNC Symbol;Acc:HGNC:5321]
ENSG00000068024	412.171	-0.923451	0.221531	5.48614e-06	5.16889e-05	HDAC4	protein_coding	histone deacetylase 4 [Source:HGNC Symbol;Acc:HGNC:14063]
ENSG00000068028	1295.04	0.00560732	0.120944	0.963239	0.981424	RASSF1	protein_coding	Ras association domain family member 1 [Source:HGNC Symbol;Acc:HGNC:9882]
ENSG00000068078	45.6823	-1.16391	0.527151	0.00249534	0.0114466	FGFR3	protein_coding	fibroblast growth factor receptor 3 [Source:HGNC Symbol;Acc:HGNC:3690]
ENSG00000068079	1567.77	0.706507	0.112755	1.13025e-10	2.33066e-09	IFI35	protein_coding	interferon induced protein 35 [Source:HGNC Symbol;Acc:HGNC:5399]
ENSG00000068097	1501.9	-0.429657	0.125547	0.000368947	0.00221751	HEATR6	protein_coding	HEAT repeat containing 6 [Source:HGNC Symbol;Acc:HGNC:24076]
ENSG00000068120	3441.47	0.244899	0.0940432	0.00897526	0.0333382	COASY	protein_coding	Coenzyme A synthase [Source:HGNC Symbol;Acc:HGNC:29932]
ENSG00000068137	436.042	0.34246	0.162944	0.0239424	0.0734067	PLEKHH3	protein_coding	pleckstrin homology, MyTH4 and FERM domain containing H3 [Source:HGNC Symbol;Acc:HGNC:26105]
ENSG00000068305	2228.66	0.713871	0.110651	3.40013e-11	7.51008e-10	MEF2A	protein_coding	myocyte enhancer factor 2A [Source:HGNC Symbol;Acc:HGNC:6993]
ENSG00000068308	3407.52	-0.0343771	0.0953961	0.685721	0.812872	OTUD5	protein_coding	OTU deubiquitinase 5 [Source:HGNC Symbol;Acc:HGNC:25402]
ENSG00000068323	1611.09	0.313735	0.113676	0.00450435	0.0187928	TFE3	protein_coding	transcription factor binding to IGHM enhancer 3 [Source:HGNC Symbol;Acc:HGNC:11752]
ENSG00000068354	782.623	0.0814473	0.186187	0.628969	0.770944	TBC1D25	protein_coding	TBC1 domain family member 25 [Source:HGNC Symbol;Acc:HGNC:8092]
ENSG00000068366	4903.48	0.232272	0.132255	0.0639479	0.157481	ACSL4	protein_coding	acyl-CoA synthetase long chain family member 4 [Source:HGNC Symbol;Acc:HGNC:3571]
ENSG00000068383	2555.51	-0.113417	0.106208	0.270594	0.448097	INPP5A	protein_coding	inositol polyphosphate-5-phosphatase A [Source:HGNC Symbol;Acc:HGNC:6076]
ENSG00000068394	1245.34	0.168365	0.112802	0.118298	0.248753	GPKOW	protein_coding	G-patch domain and KOW motifs [Source:HGNC Symbol;Acc:HGNC:30677]
ENSG00000068400	1421.5	-0.176899	0.129908	0.15224	0.298284	GRIPAP1	protein_coding	GRIP1 associated protein 1 [Source:HGNC Symbol;Acc:HGNC:18706]
ENSG00000068438	2900.92	0.396494	0.0996172	4.44031e-05	0.000341225	FTSJ1	protein_coding	FtsJ RNA 2'-O-methyltransferase 1 [Source:HGNC Symbol;Acc:HGNC:13254]
ENSG00000068489	596.608	-0.495362	0.204908	0.00644457	0.0253302	PRR11	protein_coding	proline rich 11 [Source:HGNC Symbol;Acc:HGNC:25619]
ENSG00000068615	36.7127	0.12638	0.394811	0.566251	0.7222	REEP1	protein_coding	receptor accessory protein 1 [Source:HGNC Symbol;Acc:HGNC:25786]
ENSG00000068650	519.232	-0.104596	0.209031	0.56828	0.723822	ATP11A	protein_coding	ATPase phospholipid transporting 11A [Source:HGNC Symbol;Acc:HGNC:13552]
ENSG00000068654	485.395	0.00409024	0.161322	0.977989	0.989014	POLR1A	protein_coding	RNA polymerase I subunit A [Source:HGNC Symbol;Acc:HGNC:17264]
ENSG00000068697	67556	-0.0166116	0.103882	0.868039	0.928661	LAPTM4A	protein_coding	lysosomal protein transmembrane 4 alpha [Source:HGNC Symbol;Acc:HGNC:6924]
ENSG00000068724	415.205	-0.378133	0.188715	0.0278127	0.0827735	TTC7A	protein_coding	tetratricopeptide repeat domain 7A [Source:HGNC Symbol;Acc:HGNC:19750]
ENSG00000068745	5323.47	-0.302403	0.106795	0.00364141	0.0157103	IP6K2	protein_coding	inositol hexakisphosphate kinase 2 [Source:HGNC Symbol;Acc:HGNC:17313]
ENSG00000068781	72.6981	-0.374353	0.391682	0.155602	0.302878	STON1-GTF2A1L	protein_coding	STON1-GTF2A1L readthrough [Source:HGNC Symbol;Acc:HGNC:30651]
ENSG00000068784	1154.36	-0.41884	0.137247	0.00140697	0.00706802	SRBD1	protein_coding	S1 RNA binding domain 1 [Source:HGNC Symbol;Acc:HGNC:25521]
ENSG00000068796	2267.86	0.0268996	0.125682	0.862651	0.925272	KIF2A	protein_coding	kinesin family member 2A [Source:HGNC Symbol;Acc:HGNC:6318]
ENSG00000068831	3.50158	-0.000358955	0.464899	0.977687	NA	RASGRP2	protein_coding	RAS guanyl releasing protein 2 [Source:HGNC Symbol;Acc:HGNC:9879]
ENSG00000068878	1025.64	0.376975	0.13462	0.00329068	0.0144325	PSME4	protein_coding	proteasome activator subunit 4 [Source:HGNC Symbol;Acc:HGNC:20635]
ENSG00000068885	2145.7	-0.423545	0.148046	0.00236809	0.010944	IFT80	protein_coding	intraflagellar transport 80 [Source:HGNC Symbol;Acc:HGNC:29262]
ENSG00000068903	4458.79	0.353828	0.0981639	0.000139094	0.000947865	SIRT2	protein_coding	sirtuin 2 [Source:HGNC Symbol;Acc:HGNC:10886]
ENSG00000068912	7670.46	-0.42427	0.0884212	9.71532e-07	1.0746e-05	ERLEC1	protein_coding	endoplasmic reticulum lectin 1 [Source:HGNC Symbol;Acc:HGNC:25222]
ENSG00000068971	1137.15	1.17438	0.133334	2.37091e-19	1.19522e-17	PPP2R5B	protein_coding	protein phosphatase 2 regulatory subunit B'beta [Source:HGNC Symbol;Acc:HGNC:9310]
ENSG00000068976	31.2367	0.184378	0.451771	0.362806	0.544797	PYGM	protein_coding	glycogen phosphorylase, muscle associated [Source:HGNC Symbol;Acc:HGNC:9726]
ENSG00000068985	0.666238	-0.0185715	0.466138	0.66234	NA	PAGE1	protein_coding	PAGE family member 1 [Source:HGNC Symbol;Acc:HGNC:4107]
ENSG00000069011	3042.89	2.08733	0.115452	2.50528e-74	2.55598e-71	PITX1	protein_coding	paired like homeodomain 1 [Source:HGNC Symbol;Acc:HGNC:9004]
ENSG00000069018	0.666238	-0.0185715	0.466138	0.66234	NA	TRPC7	protein_coding	transient receptor potential cation channel subfamily C member 7 [Source:HGNC Symbol;Acc:HGNC:20754]
ENSG00000069020	622.905	0.35205	0.151061	0.0137196	0.0471288	MAST4	protein_coding	microtubule associated serine/threonine kinase family member 4 [Source:HGNC Symbol;Acc:HGNC:19037]
ENSG00000069122	3.99743	-0.0313879	0.467115	0.323341	NA	ADGRF5	protein_coding	adhesion G protein-coupled receptor F5 [Source:HGNC Symbol;Acc:HGNC:19030]
ENSG00000069188	18.7147	-0.0626006	0.415389	0.738832	0.848672	SDK2	protein_coding	sidekick cell adhesion molecule 2 [Source:HGNC Symbol;Acc:HGNC:19308]
ENSG00000069206	0.995837	0.0288597	0.466838	0.476941	NA	ADAM7	protein_coding	ADAM metallopeptidase domain 7 [Source:HGNC Symbol;Acc:HGNC:214]
ENSG00000069248	3024.84	-0.0773781	0.115742	0.486927	0.659037	NUP133	protein_coding	nucleoporin 133 [Source:HGNC Symbol;Acc:HGNC:18016]
ENSG00000069275	2761.91	-0.199305	0.113808	0.0840219	0.192717	NUCKS1	protein_coding	nuclear casein kinase and cyclin dependent kinase substrate 1 [Source:HGNC Symbol;Acc:HGNC:29923]
ENSG00000069329	14535.4	0.422533	0.0915272	2.37618e-06	2.4289e-05	VPS35	protein_coding	VPS35 retromer complex component [Source:HGNC Symbol;Acc:HGNC:13487]
ENSG00000069345	6066.27	0.0284578	0.0937704	0.75754	0.860874	DNAJA2	protein_coding	DnaJ heat shock protein family (Hsp40) member A2 [Source:HGNC Symbol;Acc:HGNC:14884]
ENSG00000069399	3162.67	0.348741	0.097121	0.000238757	0.00152243	BCL3	protein_coding	BCL3 transcription coactivator [Source:HGNC Symbol;Acc:HGNC:998]
ENSG00000069424	94.0141	-0.0761468	0.34859	0.72995	0.843082	KCNAB2	protein_coding	potassium voltage-gated channel subfamily A regulatory beta subunit 2 [Source:HGNC Symbol;Acc:HGNC:6229]
ENSG00000069431	20.4682	0.175424	0.487948	0.0811384	0.188056	ABCC9	protein_coding	ATP binding cassette subfamily C member 9 [Source:HGNC Symbol;Acc:HGNC:60]
ENSG00000069482	224.4	1.66356	0.421086	1.33693e-06	1.45031e-05	GAL	protein_coding	galanin and GMAP prepropeptide [Source:HGNC Symbol;Acc:HGNC:4114]
ENSG00000069493	308.533	-0.0579393	0.219729	0.763475	0.86465	CLEC2D	protein_coding	C-type lectin domain family 2 member D [Source:HGNC Symbol;Acc:HGNC:14351]
ENSG00000069509	965.83	-0.255088	0.126138	0.0350419	0.0994531	FUNDC1	protein_coding	FUN14 domain containing 1 [Source:HGNC Symbol;Acc:HGNC:28746]
ENSG00000069535	13.0158	1.19334	1.56548	0.0103637	0.0375387	MAOB	protein_coding	monoamine oxidase B [Source:HGNC Symbol;Acc:HGNC:6834]
ENSG00000069667	1008.39	0.275451	0.165061	0.0699627	0.168687	RORA	protein_coding	RAR related orphan receptor A [Source:HGNC Symbol;Acc:HGNC:10258]
ENSG00000069696	2.23934	-0.0873039	0.476404	0.131571	NA	DRD4	protein_coding	dopamine receptor D4 [Source:HGNC Symbol;Acc:HGNC:3025]
ENSG00000069702	2471.88	-1.03366	0.14432	1.33532e-13	3.89242e-12	TGFBR3	protein_coding	transforming growth factor beta receptor 3 [Source:HGNC Symbol;Acc:HGNC:11774]
ENSG00000069764	1.97965	0.00555913	0.464179	0.788754	NA	PLA2G10	protein_coding	phospholipase A2 group X [Source:HGNC Symbol;Acc:HGNC:9029]
ENSG00000069812	10.9109	0.120283	0.454125	0.403299	0.584129	HES2	protein_coding	hes family bHLH transcription factor 2 [Source:HGNC Symbol;Acc:HGNC:16005]
ENSG00000069849	12264.3	0.481995	0.110831	6.85515e-06	6.34709e-05	ATP1B3	protein_coding	ATPase Na+/K+ transporting subunit beta 3 [Source:HGNC Symbol;Acc:HGNC:806]
ENSG00000069869	3505.52	0.0497402	0.105173	0.628532	0.770736	NEDD4	protein_coding	NEDD4 E3 ubiquitin protein ligase [Source:HGNC Symbol;Acc:HGNC:7727]
ENSG00000069943	1075.03	0.152464	0.134516	0.245595	0.419707	PIGB	protein_coding	phosphatidylinositol glycan anchor biosynthesis class B [Source:HGNC Symbol;Acc:HGNC:8959]
ENSG00000069956	4497.89	0.382863	0.117761	0.00102617	0.0053768	MAPK6	protein_coding	mitogen-activated protein kinase 6 [Source:HGNC Symbol;Acc:HGNC:6879]
ENSG00000069966	2743.99	0.162085	0.101146	0.100338	0.219787	GNB5	protein_coding	G protein subunit beta 5 [Source:HGNC Symbol;Acc:HGNC:4401]
ENSG00000069974	1201.57	0.701768	0.129784	1.84957e-08	2.80447e-07	RAB27A	protein_coding	RAB27A, member RAS oncogene family [Source:HGNC Symbol;Acc:HGNC:9766]
ENSG00000069998	2840.04	0.494029	0.116014	1.11231e-05	9.8219e-05	HDHD5	protein_coding	haloacid dehalogenase like hydrolase domain containing 5 [Source:HGNC Symbol;Acc:HGNC:1843]
ENSG00000070010	3962.77	0.25678	0.0989574	0.0074237	0.0285194	UFD1	protein_coding	ubiquitin recognition factor in ER associated degradation 1 [Source:HGNC Symbol;Acc:HGNC:12520]
ENSG00000070018	1727.73	-0.182972	0.18647	0.285399	0.464157	LRP6	protein_coding	LDL receptor related protein 6 [Source:HGNC Symbol;Acc:HGNC:6698]
ENSG00000070019	0.518994	-0.0478908	0.468335	0.521894	NA	GUCY2C	protein_coding	guanylate cyclase 2C [Source:HGNC Symbol;Acc:HGNC:4688]
ENSG00000070031	0	NA	NA	NA	NA	SCT	protein_coding	secretin [Source:HGNC Symbol;Acc:HGNC:10607]
ENSG00000070047	988.807	0.358193	0.128678	0.00365522	0.0157618	PHRF1	protein_coding	PHD and ring finger domains 1 [Source:HGNC Symbol;Acc:HGNC:24351]
ENSG00000070061	2755.74	0.204327	0.113637	0.0635598	0.156741	ELP1	protein_coding	elongator complex protein 1 [Source:HGNC Symbol;Acc:HGNC:5959]
ENSG00000070081	6895.67	0.538699	0.125296	7.84147e-06	7.14605e-05	NUCB2	protein_coding	nucleobindin 2 [Source:HGNC Symbol;Acc:HGNC:8044]
ENSG00000070087	11661.3	-0.0202412	0.0999052	0.844845	0.914937	PFN2	protein_coding	profilin 2 [Source:HGNC Symbol;Acc:HGNC:8882]
ENSG00000070159	163.94	1.0792	0.372565	0.000418705	0.00248291	PTPN3	protein_coding	protein tyrosine phosphatase non-receptor type 3 [Source:HGNC Symbol;Acc:HGNC:9655]
ENSG00000070182	7.86121	-0.0455926	0.462273	0.27355	0.451699	SPTB	protein_coding	spectrin beta, erythrocytic [Source:HGNC Symbol;Acc:HGNC:11274]
ENSG00000070190	1.04053	-0.0407427	0.466763	0.561212	NA	DAPP1	protein_coding	dual adaptor of phosphotyrosine and 3-phosphoinositides 1 [Source:HGNC Symbol;Acc:HGNC:16500]
ENSG00000070193	11.4475	-0.073535	0.446853	0.60355	0.752988	FGF10	protein_coding	fibroblast growth factor 10 [Source:HGNC Symbol;Acc:HGNC:3666]
ENSG00000070214	5946.02	-0.00603628	0.109396	0.977606	0.988727	SLC44A1	protein_coding	solute carrier family 44 member 1 [Source:HGNC Symbol;Acc:HGNC:18798]
ENSG00000070269	2343.36	-0.254619	0.102871	0.0108468	0.0388748	TMEM260	protein_coding	transmembrane protein 260 [Source:HGNC Symbol;Acc:HGNC:20185]
ENSG00000070366	2190.05	-0.8896	0.14812	3.33732e-10	6.44744e-09	SMG6	protein_coding	SMG6 nonsense mediated mRNA decay factor [Source:HGNC Symbol;Acc:HGNC:17809]
ENSG00000070367	7361.6	0.314819	0.104505	0.00130606	0.00663401	EXOC5	protein_coding	exocyst complex component 5 [Source:HGNC Symbol;Acc:HGNC:10696]
ENSG00000070371	352.443	0.853471	0.232831	4.46584e-05	0.000342818	CLTCL1	protein_coding	clathrin heavy chain like 1 [Source:HGNC Symbol;Acc:HGNC:2093]
ENSG00000070388	11.5316	0.150125	0.46198	0.311303	0.491067	FGF22	protein_coding	fibroblast growth factor 22 [Source:HGNC Symbol;Acc:HGNC:3679]
ENSG00000070404	1192.8	0.345468	0.157606	0.0191588	0.0616217	FSTL3	protein_coding	follistatin like 3 [Source:HGNC Symbol;Acc:HGNC:3973]
ENSG00000070413	4226.73	-0.182392	0.0944394	0.0474183	0.126109	DGCR2	protein_coding	DiGeorge syndrome critical region gene 2 [Source:HGNC Symbol;Acc:HGNC:2845]
ENSG00000070423	2042.15	0.253534	0.116049	0.0233007	0.0719542	RNF126	protein_coding	ring finger protein 126 [Source:HGNC Symbol;Acc:HGNC:21151]
ENSG00000070444	119.402	-0.946828	0.36663	0.00130458	0.00662905	MNT	protein_coding	MAX network transcriptional repressor [Source:HGNC Symbol;Acc:HGNC:7188]
ENSG00000070476	779.073	0.105184	0.145111	0.449254	0.626686	ZXDC	protein_coding	ZXD family zinc finger C [Source:HGNC Symbol;Acc:HGNC:28160]
ENSG00000070495	1653.19	0.421849	0.107648	5.40841e-05	0.000408587	JMJD6	protein_coding	jumonji domain containing 6, arginine demethylase and lysine hydroxylase [Source:HGNC Symbol;Acc:HGNC:19355]
ENSG00000070501	1519.75	0.020624	0.126634	0.877554	0.934155	POLB	protein_coding	DNA polymerase beta [Source:HGNC Symbol;Acc:HGNC:9174]
ENSG00000070526	1.19923	-0.0190658	0.46619	0.587282	NA	ST6GALNAC1	protein_coding	ST6 N-acetylgalactosaminide alpha-2,6-sialyltransferase 1 [Source:HGNC Symbol;Acc:HGNC:23614]
ENSG00000070540	6726.38	0.457459	0.144671	0.000838659	0.00452487	WIPI1	protein_coding	WD repeat domain, phosphoinositide interacting 1 [Source:HGNC Symbol;Acc:HGNC:25471]
ENSG00000070601	4.19057	-0.00359506	0.456409	0.903756	0.949072	FRMPD1	protein_coding	FERM and PDZ domain containing 1 [Source:HGNC Symbol;Acc:HGNC:29159]
ENSG00000070610	1814.69	-0.333051	0.1319	0.00831001	0.0313013	GBA2	protein_coding	glucosylceramidase beta 2 [Source:HGNC Symbol;Acc:HGNC:18986]
ENSG00000070614	1797.46	-0.0163395	0.126379	0.892087	0.942616	NDST1	protein_coding	N-deacetylase and N-sulfotransferase 1 [Source:HGNC Symbol;Acc:HGNC:7680]
ENSG00000070669	8566.31	0.963431	0.141897	1.03716e-12	2.77071e-11	ASNS	protein_coding	asparagine synthetase (glutamine-hydrolyzing) [Source:HGNC Symbol;Acc:HGNC:753]
ENSG00000070718	3099.73	0.326458	0.116177	0.00365411	0.0157618	AP3M2	protein_coding	adaptor related protein complex 3 subunit mu 2 [Source:HGNC Symbol;Acc:HGNC:570]
ENSG00000070729	0.371284	-0.0272204	0.466544	0.671868	NA	CNGB1	protein_coding	cyclic nucleotide gated channel subunit beta 1 [Source:HGNC Symbol;Acc:HGNC:2151]
ENSG00000070731	37.3915	-0.0368198	0.37007	0.861342	0.924612	ST6GALNAC2	protein_coding	ST6 N-acetylgalactosaminide alpha-2,6-sialyltransferase 2 [Source:HGNC Symbol;Acc:HGNC:10867]
ENSG00000070748	0.799485	-0.0187321	0.466157	0.638627	NA	CHAT	protein_coding	choline O-acetyltransferase [Source:HGNC Symbol;Acc:HGNC:1912]
ENSG00000070756	7596.98	-0.116668	0.0843705	0.159357	0.308088	PABPC1	protein_coding	poly(A) binding protein cytoplasmic 1 [Source:HGNC Symbol;Acc:HGNC:8554]
ENSG00000070759	165.542	0.0994274	0.234984	0.625406	0.768486	TESK2	protein_coding	testis associated actin remodelling kinase 2 [Source:HGNC Symbol;Acc:HGNC:11732]
ENSG00000070761	2296.32	-0.270014	0.0999179	0.00605103	0.0240125	CFAP20	protein_coding	cilia and flagella associated protein 20 [Source:HGNC Symbol;Acc:HGNC:29523]
ENSG00000070770	834.827	0.362704	0.146292	0.00788056	0.0299499	CSNK2A2	protein_coding	casein kinase 2 alpha 2 [Source:HGNC Symbol;Acc:HGNC:2459]
ENSG00000070778	506.865	-0.315684	0.198536	0.0765414	0.180106	PTPN21	protein_coding	protein tyrosine phosphatase non-receptor type 21 [Source:HGNC Symbol;Acc:HGNC:9651]
ENSG00000070785	2415.44	0.274502	0.104712	0.00673456	0.0262845	EIF2B3	protein_coding	eukaryotic translation initiation factor 2B subunit gamma [Source:HGNC Symbol;Acc:HGNC:3259]
ENSG00000070808	6.51143	0.0219936	0.453965	0.80876	0.892811	CAMK2A	protein_coding	calcium/calmodulin dependent protein kinase II alpha [Source:HGNC Symbol;Acc:HGNC:1460]
ENSG00000070814	1592.15	0.0307791	0.132246	0.816163	0.897239	TCOF1	protein_coding	treacle ribosome biogenesis factor 1 [Source:HGNC Symbol;Acc:HGNC:11654]
ENSG00000070831	2222.07	0.296224	0.124287	0.0137647	0.047261	CDC42	protein_coding	cell division cycle 42 [Source:HGNC Symbol;Acc:HGNC:1736]
ENSG00000070882	1512.79	1.28909	0.157511	3.096e-17	1.30062e-15	OSBPL3	protein_coding	oxysterol binding protein like 3 [Source:HGNC Symbol;Acc:HGNC:16370]
ENSG00000070886	1.175	-0.011519	0.464921	0.829832	NA	EPHA8	protein_coding	EPH receptor A8 [Source:HGNC Symbol;Acc:HGNC:3391]
ENSG00000070915	0.266495	-0.0172372	0.465983	0.778806	NA	SLC12A3	protein_coding	solute carrier family 12 member 3 [Source:HGNC Symbol;Acc:HGNC:10912]
ENSG00000070950	794.801	-0.150018	0.188414	0.368714	0.550579	RAD18	protein_coding	RAD18 E3 ubiquitin protein ligase [Source:HGNC Symbol;Acc:HGNC:18278]
ENSG00000070961	2738.27	0.396217	0.330701	0.102034	0.222479	ATP2B1	protein_coding	ATPase plasma membrane Ca2+ transporting 1 [Source:HGNC Symbol;Acc:HGNC:814]
ENSG00000070985	0.916342	-0.029559	0.466791	0.556875	NA	TRPM5	protein_coding	transient receptor potential cation channel subfamily M member 5 [Source:HGNC Symbol;Acc:HGNC:14323]
ENSG00000071051	3529.75	-0.0806276	0.0927682	0.351672	0.533361	NCK2	protein_coding	NCK adaptor protein 2 [Source:HGNC Symbol;Acc:HGNC:7665]
ENSG00000071054	8199.96	0.55337	0.1017	2.30373e-08	3.43475e-07	MAP4K4	protein_coding	mitogen-activated protein kinase kinase kinase kinase 4 [Source:HGNC Symbol;Acc:HGNC:6866]
ENSG00000071073	15.7334	-0.00437967	0.425577	0.972283	0.986116	MGAT4A	protein_coding	alpha-1,3-mannosyl-glycoprotein 4-beta-N-acetylglucosaminyltransferase A [Source:HGNC Symbol;Acc:HGNC:7047]
ENSG00000071082	7906.97	-0.203892	0.0856114	0.0154379	0.0518345	RPL31	protein_coding	ribosomal protein L31 [Source:HGNC Symbol;Acc:HGNC:10334]
ENSG00000071127	27846	0.323651	0.0935498	0.000398965	0.00238101	WDR1	protein_coding	WD repeat domain 1 [Source:HGNC Symbol;Acc:HGNC:12754]
ENSG00000071189	2888.88	0.259308	0.115613	0.0245067	0.0748049	SNX13	protein_coding	sorting nexin 13 [Source:HGNC Symbol;Acc:HGNC:21335]
ENSG00000071203	0.799485	-0.0187321	0.466157	0.638627	NA	MS4A12	protein_coding	membrane spanning 4-domains A12 [Source:HGNC Symbol;Acc:HGNC:13370]
ENSG00000071205	2747.57	-0.747538	0.104184	1.86683e-13	5.32582e-12	ARHGAP10	protein_coding	Rho GTPase activating protein 10 [Source:HGNC Symbol;Acc:HGNC:26099]
ENSG00000071242	5241.2	-0.0388889	0.125931	0.740411	0.84935	RPS6KA2	protein_coding	ribosomal protein S6 kinase A2 [Source:HGNC Symbol;Acc:HGNC:10431]
ENSG00000071243	816.136	-0.237842	0.131888	0.0590943	0.148289	ING3	protein_coding	inhibitor of growth family member 3 [Source:HGNC Symbol;Acc:HGNC:14587]
ENSG00000071246	514.26	0.0827943	0.228324	0.670283	0.801715	VASH1	protein_coding	vasohibin 1 [Source:HGNC Symbol;Acc:HGNC:19964]
ENSG00000071282	347.882	-0.0778198	0.273666	0.709655	0.830612	LMCD1	protein_coding	LIM and cysteine rich domains 1 [Source:HGNC Symbol;Acc:HGNC:6633]
ENSG00000071462	3525	0.30205	0.0981945	0.00160555	0.00790962	BUD23	protein_coding	BUD23 rRNA methyltransferase and ribosome maturation factor [Source:HGNC Symbol;Acc:HGNC:16405]
ENSG00000071537	8348.23	0.846855	0.110179	3.05325e-15	1.05851e-13	SEL1L	protein_coding	SEL1L adaptor subunit of ERAD E3 ubiquitin ligase [Source:HGNC Symbol;Acc:HGNC:10717]
ENSG00000071539	1080.05	-0.219502	0.136541	0.0873093	0.198388	TRIP13	protein_coding	thyroid hormone receptor interactor 13 [Source:HGNC Symbol;Acc:HGNC:12307]
ENSG00000071553	8543.86	0.487059	0.0895504	2.74221e-08	4.03516e-07	ATP6AP1	protein_coding	ATPase H+ transporting accessory protein 1 [Source:HGNC Symbol;Acc:HGNC:868]
ENSG00000071564	2279.19	0.486879	0.127103	7.03409e-05	0.000517888	TCF3	protein_coding	transcription factor 3 [Source:HGNC Symbol;Acc:HGNC:11633]
ENSG00000071575	1685.56	-0.0505348	0.125884	0.707331	0.828881	TRIB2	protein_coding	tribbles pseudokinase 2 [Source:HGNC Symbol;Acc:HGNC:30809]
ENSG00000071626	509.653	-0.0789967	0.208539	0.66564	0.797703	DAZAP1	protein_coding	DAZ associated protein 1 [Source:HGNC Symbol;Acc:HGNC:2683]
ENSG00000071655	2103.88	0.121977	0.106593	0.241583	0.415172	MBD3	protein_coding	methyl-CpG binding domain protein 3 [Source:HGNC Symbol;Acc:HGNC:6918]
ENSG00000071677	0	NA	NA	NA	NA	PRLH	protein_coding	prolactin releasing hormone [Source:HGNC Symbol;Acc:HGNC:17945]
ENSG00000071794	3273.99	0.276787	0.123795	0.0203186	0.0646076	HLTF	protein_coding	helicase like transcription factor [Source:HGNC Symbol;Acc:HGNC:11099]
ENSG00000071859	4697.1	0.816206	0.105744	3.21431e-15	1.10896e-13	FAM50A	protein_coding	family with sequence similarity 50 member A [Source:HGNC Symbol;Acc:HGNC:18786]
ENSG00000071889	1926.95	0.262692	0.116208	0.0199675	0.0637563	FAM3A	protein_coding	FAM3 metabolism regulating signaling molecule A [Source:HGNC Symbol;Acc:HGNC:13749]
ENSG00000071894	2280.37	0.127527	0.118013	0.270387	0.447858	CPSF1	protein_coding	cleavage and polyadenylation specific factor 1 [Source:HGNC Symbol;Acc:HGNC:2324]
ENSG00000071909	36.05	0.116241	0.371926	0.612791	0.759695	MYO3B	protein_coding	myosin IIIB [Source:HGNC Symbol;Acc:HGNC:15576]
ENSG00000071967	18485.4	0.150136	0.108224	0.155919	0.30333	CYBRD1	protein_coding	cytochrome b reductase 1 [Source:HGNC Symbol;Acc:HGNC:20797]
ENSG00000071991	2.76186	-0.0223928	0.465288	0.62502	NA	CDH19	protein_coding	cadherin 19 [Source:HGNC Symbol;Acc:HGNC:1758]
ENSG00000071994	2638.49	-0.0703701	0.111806	0.52992	0.693431	PDCD2	protein_coding	programmed cell death 2 [Source:HGNC Symbol;Acc:HGNC:8762]
ENSG00000072041	2675.25	1.37574	0.132815	2.81085e-26	2.42832e-24	SLC6A15	protein_coding	solute carrier family 6 member 15 [Source:HGNC Symbol;Acc:HGNC:13621]
ENSG00000072042	7623.5	0.723853	0.0985937	6.15588e-14	1.87078e-12	RDH11	protein_coding	retinol dehydrogenase 11 [Source:HGNC Symbol;Acc:HGNC:17964]
ENSG00000072062	190.749	0.12453	0.249246	0.561682	0.718492	PRKACA	protein_coding	protein kinase cAMP-activated catalytic subunit alpha [Source:HGNC Symbol;Acc:HGNC:9380]
ENSG00000072071	85.7144	-2.41576	0.650241	8.34191e-06	7.54753e-05	ADGRL1	protein_coding	adhesion G protein-coupled receptor L1 [Source:HGNC Symbol;Acc:HGNC:20973]
ENSG00000072080	1.63484	0.025326	0.463772	0.696545	NA	SPP2	protein_coding	secreted phosphoprotein 2 [Source:HGNC Symbol;Acc:HGNC:11256]
ENSG00000072110	44215.9	0.39567	0.100252	4.90513e-05	0.000373512	ACTN1	protein_coding	actinin alpha 1 [Source:HGNC Symbol;Acc:HGNC:163]
ENSG00000072121	218.398	0.963983	0.342195	0.000490972	0.00285224	ZFYVE26	protein_coding	zinc finger FYVE-type containing 26 [Source:HGNC Symbol;Acc:HGNC:20761]
ENSG00000072133	718.969	-1.20721	0.204468	3.76492e-10	7.21497e-09	RPS6KA6	protein_coding	ribosomal protein S6 kinase A6 [Source:HGNC Symbol;Acc:HGNC:10435]
ENSG00000072134	1799.93	-0.0954373	0.16199	0.541993	0.702833	EPN2	protein_coding	epsin 2 [Source:HGNC Symbol;Acc:HGNC:18639]
ENSG00000072135	795.793	-0.240839	0.156316	0.100903	0.220688	PTPN18	protein_coding	protein tyrosine phosphatase non-receptor type 18 [Source:HGNC Symbol;Acc:HGNC:9649]
ENSG00000072163	360.198	-1.06691	0.220536	1.78454e-07	2.28126e-06	LIMS2	protein_coding	LIM zinc finger domain containing 2 [Source:HGNC Symbol;Acc:HGNC:16084]
ENSG00000072182	3.52587	-0.128293	0.491066	0.0401223	NA	ASIC4	protein_coding	acid sensing ion channel subunit family member 4 [Source:HGNC Symbol;Acc:HGNC:21263]
ENSG00000072195	262.645	0.497531	0.309119	0.0374915	0.104659	SPEG	protein_coding	striated muscle enriched protein kinase [Source:HGNC Symbol;Acc:HGNC:16901]
ENSG00000072201	142.834	-0.755194	0.388984	0.00783248	0.0298119	LNX1	protein_coding	ligand of numb-protein X 1 [Source:HGNC Symbol;Acc:HGNC:6657]
ENSG00000072210	1891.26	-0.11344	0.127059	0.350443	0.532385	ALDH3A2	protein_coding	aldehyde dehydrogenase 3 family member A2 [Source:HGNC Symbol;Acc:HGNC:403]
ENSG00000072274	21210	1.26553	0.128502	4.80319e-24	3.46493e-22	TFRC	protein_coding	transferrin receptor [Source:HGNC Symbol;Acc:HGNC:11763]
ENSG00000072310	1305.42	1.57048	0.204356	5.35182e-16	2.0081e-14	SREBF1	protein_coding	sterol regulatory element binding transcription factor 1 [Source:HGNC Symbol;Acc:HGNC:11289]
ENSG00000072315	3.11323	-0.0529663	0.464474	0.33113	NA	TRPC5	protein_coding	transient receptor potential cation channel subfamily C member 5 [Source:HGNC Symbol;Acc:HGNC:12337]
ENSG00000072364	2104.97	0.110205	0.128149	0.35632	0.538252	AFF4	protein_coding	AF4/FMR2 family member 4 [Source:HGNC Symbol;Acc:HGNC:17869]
ENSG00000072401	5409.26	-0.251186	0.0939811	0.00636125	0.0250809	UBE2D1	protein_coding	ubiquitin conjugating enzyme E2 D1 [Source:HGNC Symbol;Acc:HGNC:12474]
ENSG00000072415	1475.15	0.239588	0.149456	0.0881175	0.199801	MPP5	protein_coding	membrane palmitoylated protein 5 [Source:HGNC Symbol;Acc:HGNC:18669]
ENSG00000072422	2962.32	-0.495483	0.138474	0.000167369	0.00111536	RHOBTB1	protein_coding	Rho related BTB domain containing 1 [Source:HGNC Symbol;Acc:HGNC:18738]
ENSG00000072501	1509.16	0.0221136	0.13562	0.893594	0.943458	SMC1A	protein_coding	structural maintenance of chromosomes 1A [Source:HGNC Symbol;Acc:HGNC:11111]
ENSG00000072506	2159.42	0.163427	0.110639	0.141278	0.282783	HSD17B10	protein_coding	hydroxysteroid 17-beta dehydrogenase 10 [Source:HGNC Symbol;Acc:HGNC:4800]
ENSG00000072518	1361.79	0.204569	0.123582	0.0738361	0.175253	MARK2	protein_coding	microtubule affinity regulating kinase 2 [Source:HGNC Symbol;Acc:HGNC:3332]
ENSG00000072571	731.244	-0.874516	0.25472	8.29995e-05	0.000598944	HMMR	protein_coding	hyaluronan mediated motility receptor [Source:HGNC Symbol;Acc:HGNC:5012]
ENSG00000072609	1992.62	0.420921	0.114243	0.000138539	0.000944687	CHFR	protein_coding	checkpoint with forkhead and ring finger domains [Source:HGNC Symbol;Acc:HGNC:20455]
ENSG00000072657	1325.88	0.402506	0.177892	0.0135943	0.0467583	TRHDE	protein_coding	thyrotropin releasing hormone degrading enzyme [Source:HGNC Symbol;Acc:HGNC:30748]
ENSG00000072682	24806.2	2.00558	0.144568	9.84337e-46	2.81192e-43	P4HA2	protein_coding	prolyl 4-hydroxylase subunit alpha 2 [Source:HGNC Symbol;Acc:HGNC:8547]
ENSG00000072694	2.39845	0.00216918	0.463517	0.925154	NA	FCGR2B	protein_coding	Fc fragment of IgG receptor IIb [Source:HGNC Symbol;Acc:HGNC:3618]
ENSG00000072736	1338	0.0506482	0.112042	0.649902	0.786352	NFATC3	protein_coding	nuclear factor of activated T cells 3 [Source:HGNC Symbol;Acc:HGNC:7777]
ENSG00000072756	2810.86	0.0408004	0.0989844	0.685786	0.812872	TRNT1	protein_coding	tRNA nucleotidyl transferase 1 [Source:HGNC Symbol;Acc:HGNC:17341]
ENSG00000072778	16111.2	-0.157848	0.146087	0.230765	0.402772	ACADVL	protein_coding	acyl-CoA dehydrogenase very long chain [Source:HGNC Symbol;Acc:HGNC:92]
ENSG00000072786	1547.75	0.284594	0.16014	0.0562142	0.142802	STK10	protein_coding	serine/threonine kinase 10 [Source:HGNC Symbol;Acc:HGNC:11388]
ENSG00000072803	3135.3	0.0711705	0.128235	0.507494	0.675314	FBXW11	protein_coding	F-box and WD repeat domain containing 11 [Source:HGNC Symbol;Acc:HGNC:13607]
ENSG00000072818	141.183	-0.474073	0.356799	0.0618273	0.153458	ACAP1	protein_coding	ArfGAP with coiled-coil, ankyrin repeat and PH domains 1 [Source:HGNC Symbol;Acc:HGNC:16467]
ENSG00000072832	679.566	-1.69638	0.151448	3.09884e-30	3.35316e-28	CRMP1	protein_coding	collapsin response mediator protein 1 [Source:HGNC Symbol;Acc:HGNC:2365]
ENSG00000072840	452.791	-0.2166	0.197796	0.217226	0.385559	EVC	protein_coding	EvC ciliary complex subunit 1 [Source:HGNC Symbol;Acc:HGNC:3497]
ENSG00000072849	4651.1	0.162962	0.0950238	0.0791974	0.184769	DERL2	protein_coding	derlin 2 [Source:HGNC Symbol;Acc:HGNC:17943]
ENSG00000072858	1.67384	-0.0701903	0.472902	0.19849	NA	SIDT1	protein_coding	SID1 transmembrane family member 1 [Source:HGNC Symbol;Acc:HGNC:25967]
ENSG00000072864	1252.15	-0.677789	0.118924	3.85773e-09	6.42206e-08	NDE1	protein_coding	nudE neurodevelopment protein 1 [Source:HGNC Symbol;Acc:HGNC:17619]
ENSG00000072952	268.403	-0.127405	0.273215	0.548037	0.707374	IRAG1	protein_coding	inositol 1,4,5-triphosphate receptor associated 1 [Source:HGNC Symbol;Acc:HGNC:7237]
ENSG00000072954	215.452	0.707316	0.279511	0.00267243	0.0120782	TMEM38A	protein_coding	transmembrane protein 38A [Source:HGNC Symbol;Acc:HGNC:28462]
ENSG00000072958	5257.28	-0.041464	0.0942918	0.648493	0.785191	AP1M1	protein_coding	adaptor related protein complex 1 subunit mu 1 [Source:HGNC Symbol;Acc:HGNC:13667]
ENSG00000073008	5128.7	1.14193	0.104347	7.56008e-29	7.82487e-27	PVR	protein_coding	PVR cell adhesion molecule [Source:HGNC Symbol;Acc:HGNC:9705]
ENSG00000073050	1037.83	-0.193661	0.130729	0.122078	0.254404	XRCC1	protein_coding	X-ray repair cross complementing 1 [Source:HGNC Symbol;Acc:HGNC:12828]
ENSG00000073060	2829.55	1.99313	0.118327	4.58441e-65	2.65462e-62	SCARB1	protein_coding	scavenger receptor class B member 1 [Source:HGNC Symbol;Acc:HGNC:1664]
ENSG00000073067	0.689882	-0.00999091	0.464694	0.886962	NA	CYP2W1	protein_coding	cytochrome P450 family 2 subfamily W member 1 [Source:HGNC Symbol;Acc:HGNC:20243]
ENSG00000073111	1159.45	-0.0995136	0.127212	0.411895	0.59271	MCM2	protein_coding	minichromosome maintenance complex component 2 [Source:HGNC Symbol;Acc:HGNC:6944]
ENSG00000073146	374.401	-0.529963	0.198895	0.00328679	0.0144214	MOV10L1	protein_coding	Mov10 like RISC complex RNA helicase 1 [Source:HGNC Symbol;Acc:HGNC:7201]
ENSG00000073150	19.1407	-0.0116128	0.415233	0.952348	0.975069	PANX2	protein_coding	pannexin 2 [Source:HGNC Symbol;Acc:HGNC:8600]
ENSG00000073169	1069.95	0.420534	0.153431	0.00353957	0.0153544	SELENOO	protein_coding	selenoprotein O [Source:HGNC Symbol;Acc:HGNC:30395]
ENSG00000073282	1.38301	-0.0530315	0.469154	0.357501	NA	TP63	protein_coding	tumor protein p63 [Source:HGNC Symbol;Acc:HGNC:15979]
ENSG00000073331	1170.19	0.229226	0.133697	0.0748544	0.176917	ALPK1	protein_coding	alpha kinase 1 [Source:HGNC Symbol;Acc:HGNC:20917]
ENSG00000073350	55.0773	-0.0260547	0.332989	0.906509	0.950427	LLGL2	protein_coding	LLGL scribble cell polarity complex component 2 [Source:HGNC Symbol;Acc:HGNC:6629]
ENSG00000073417	2217.35	0.320621	0.108758	0.00235739	0.0109039	PDE8A	protein_coding	phosphodiesterase 8A [Source:HGNC Symbol;Acc:HGNC:8793]
ENSG00000073464	312.549	1.50273	0.212366	1.2231e-13	3.57015e-12	CLCN4	protein_coding	chloride voltage-gated channel 4 [Source:HGNC Symbol;Acc:HGNC:2022]
ENSG00000073536	425.408	0.0680913	0.166542	0.662494	0.795267	NLE1	protein_coding	notchless homolog 1 [Source:HGNC Symbol;Acc:HGNC:19889]
ENSG00000073578	8466.49	-0.104083	0.0839928	0.207074	0.371971	SDHA	protein_coding	succinate dehydrogenase complex flavoprotein subunit A [Source:HGNC Symbol;Acc:HGNC:10680]
ENSG00000073584	14264.6	-0.429232	0.0821432	1.07967e-07	1.43499e-06	SMARCE1	protein_coding	SWI/SNF related, matrix associated, actin dependent regulator of chromatin, subfamily e, member 1 [Source:HGNC Symbol;Acc:HGNC:11109]
ENSG00000073598	0.640528	0.0298167	0.466874	0.53379	NA	FNDC8	protein_coding	fibronectin type III domain containing 8 [Source:HGNC Symbol;Acc:HGNC:25286]
ENSG00000073605	79.245	-0.540977	0.47864	0.0508667	0.132683	GSDMB	protein_coding	gasdermin B [Source:HGNC Symbol;Acc:HGNC:23690]
ENSG00000073614	4269.99	-0.443258	0.128541	0.000312076	0.00191418	KDM5A	protein_coding	lysine demethylase 5A [Source:HGNC Symbol;Acc:HGNC:9886]
ENSG00000073670	13.0036	-0.021537	0.415399	0.901379	0.947777	ADAM11	protein_coding	ADAM metallopeptidase domain 11 [Source:HGNC Symbol;Acc:HGNC:189]
ENSG00000073711	1913.11	-0.176668	0.13611	0.171282	0.3253	PPP2R3A	protein_coding	protein phosphatase 2 regulatory subunit B''alpha [Source:HGNC Symbol;Acc:HGNC:9307]
ENSG00000073712	6151.41	-0.163065	0.113386	0.145697	0.288896	FERMT2	protein_coding	fermitin family member 2 [Source:HGNC Symbol;Acc:HGNC:15767]
ENSG00000073734	0.799485	-0.0187321	0.466157	0.638627	NA	ABCB11	protein_coding	ATP binding cassette subfamily B member 11 [Source:HGNC Symbol;Acc:HGNC:42]
ENSG00000073737	1.34458	0.0137946	0.465396	0.670648	NA	DHRS9	protein_coding	dehydrogenase/reductase 9 [Source:HGNC Symbol;Acc:HGNC:16888]
ENSG00000073754	0.53299	-0.0182801	0.466108	0.691854	NA	CD5L	protein_coding	CD5 molecule like [Source:HGNC Symbol;Acc:HGNC:1690]
ENSG00000073756	2029.56	-1.44694	0.108053	7.08565e-42	1.63237e-39	PTGS2	protein_coding	prostaglandin-endoperoxide synthase 2 [Source:HGNC Symbol;Acc:HGNC:9605]
ENSG00000073792	2289.94	-0.678401	0.111682	4.29706e-10	8.1908e-09	IGF2BP2	protein_coding	insulin like growth factor 2 mRNA binding protein 2 [Source:HGNC Symbol;Acc:HGNC:28867]
ENSG00000073803	515.129	0.179819	0.176856	0.256144	0.431438	MAP3K13	protein_coding	mitogen-activated protein kinase kinase kinase 13 [Source:HGNC Symbol;Acc:HGNC:6852]
ENSG00000073849	700.406	0.637897	0.160592	2.41336e-05	0.000195118	ST6GAL1	protein_coding	ST6 beta-galactoside alpha-2,6-sialyltransferase 1 [Source:HGNC Symbol;Acc:HGNC:10860]
ENSG00000073861	2.52874	-0.000688314	0.465372	0.919765	NA	TBX21	protein_coding	T-box transcription factor 21 [Source:HGNC Symbol;Acc:HGNC:11599]
ENSG00000073905	0.756378	0.0317527	0.464014	0.653787	NA	VDAC1P1	processed_pseudogene	voltage dependent anion channel 1 pseudogene 1 [Source:HGNC Symbol;Acc:HGNC:12671]
ENSG00000073910	173.657	0.26171	0.275003	0.241584	0.415172	FRY	protein_coding	FRY microtubule binding protein [Source:HGNC Symbol;Acc:HGNC:20367]
ENSG00000073921	2114.63	0.217763	0.117367	0.0549606	0.140383	PICALM	protein_coding	phosphatidylinositol binding clathrin assembly protein [Source:HGNC Symbol;Acc:HGNC:15514]
ENSG00000073969	6843	0.415959	0.101104	2.38919e-05	0.000193383	NSF	protein_coding	N-ethylmaleimide sensitive factor, vesicle fusing ATPase [Source:HGNC Symbol;Acc:HGNC:8016]
ENSG00000074047	403.252	-0.735366	0.34894	0.00617759	0.0244513	GLI2	protein_coding	GLI family zinc finger 2 [Source:HGNC Symbol;Acc:HGNC:4318]
ENSG00000074054	780.184	0.234804	0.211377	0.202166	0.365428	CLASP1	protein_coding	cytoplasmic linker associated protein 1 [Source:HGNC Symbol;Acc:HGNC:17088]
ENSG00000074071	2785.33	0.0743114	0.108323	0.469288	0.644188	MRPS34	protein_coding	mitochondrial ribosomal protein S34 [Source:HGNC Symbol;Acc:HGNC:16618]
ENSG00000074181	452.83	-0.147619	0.208935	0.425811	0.605737	NOTCH3	protein_coding	notch receptor 3 [Source:HGNC Symbol;Acc:HGNC:7883]
ENSG00000074201	3628.39	-0.123872	0.0970098	0.187742	0.346817	CLNS1A	protein_coding	chloride nucleotide-sensitive channel 1A [Source:HGNC Symbol;Acc:HGNC:2080]
ENSG00000074211	1.71837	-0.0146372	0.464631	0.755839	NA	PPP2R2C	protein_coding	protein phosphatase 2 regulatory subunit Bgamma [Source:HGNC Symbol;Acc:HGNC:9306]
ENSG00000074219	969.24	-0.111497	0.141179	0.404538	0.585307	TEAD2	protein_coding	TEA domain transcription factor 2 [Source:HGNC Symbol;Acc:HGNC:11715]
ENSG00000074266	1617.81	-0.135791	0.118001	0.232483	0.404626	EED	protein_coding	embryonic ectoderm development [Source:HGNC Symbol;Acc:HGNC:3188]
ENSG00000074276	3.43497	0.156148	0.501441	0.0593028	NA	CDHR2	protein_coding	cadherin related family member 2 [Source:HGNC Symbol;Acc:HGNC:18231]
ENSG00000074317	74.5032	2.12301	0.465381	2.89486e-07	3.56246e-06	SNCB	protein_coding	synuclein beta [Source:HGNC Symbol;Acc:HGNC:11140]
ENSG00000074319	6245.37	0.013281	0.0972412	0.913883	0.954021	TSG101	protein_coding	tumor susceptibility 101 [Source:HGNC Symbol;Acc:HGNC:15971]
ENSG00000074356	1945	-0.356727	0.154539	0.013804	0.0473807	NCBP3	protein_coding	nuclear cap binding subunit 3 [Source:HGNC Symbol;Acc:HGNC:24612]
ENSG00000074370	49.4147	-0.0237323	0.409335	0.880119	0.935624	ATP2A3	protein_coding	ATPase sarcoplasmic/endoplasmic reticulum Ca2+ transporting 3 [Source:HGNC Symbol;Acc:HGNC:813]
ENSG00000074410	4063.37	2.04136	0.482576	4.62384e-07	5.45516e-06	CA12	protein_coding	carbonic anhydrase 12 [Source:HGNC Symbol;Acc:HGNC:1371]
ENSG00000074416	1785.56	1.10764	0.174477	2.03204e-11	4.63647e-10	MGLL	protein_coding	monoglyceride lipase [Source:HGNC Symbol;Acc:HGNC:17038]
ENSG00000074527	3940.53	-1.08745	0.196818	2.14627e-09	3.71136e-08	NTN4	protein_coding	netrin 4 [Source:HGNC Symbol;Acc:HGNC:13658]
ENSG00000074582	1556.47	-0.371685	0.119066	0.00107168	0.0055825	BCS1L	protein_coding	BCS1 homolog, ubiquinol-cytochrome c reductase complex chaperone [Source:HGNC Symbol;Acc:HGNC:1020]
ENSG00000074590	440.398	-0.106734	0.171081	0.500103	0.669585	NUAK1	protein_coding	NUAK family kinase 1 [Source:HGNC Symbol;Acc:HGNC:14311]
ENSG00000074603	2743.37	0.0970496	0.111152	0.368044	0.550077	DPP8	protein_coding	dipeptidyl peptidase 8 [Source:HGNC Symbol;Acc:HGNC:16490]
ENSG00000074621	140.821	-0.636285	0.329009	0.0143968	0.0490228	SLC24A1	protein_coding	solute carrier family 24 member 1 [Source:HGNC Symbol;Acc:HGNC:10975]
ENSG00000074657	1377.63	-0.21347	0.126056	0.0754	0.177913	ZNF532	protein_coding	zinc finger protein 532 [Source:HGNC Symbol;Acc:HGNC:30940]
ENSG00000074660	11.9948	-0.0787714	0.427497	0.64652	0.783821	SCARF1	protein_coding	scavenger receptor class F member 1 [Source:HGNC Symbol;Acc:HGNC:16820]
ENSG00000074695	15165.4	-0.00994667	0.0917332	0.909791	0.95219	LMAN1	protein_coding	lectin, mannose binding 1 [Source:HGNC Symbol;Acc:HGNC:6631]
ENSG00000074696	16631.6	0.104661	0.0844468	0.207803	0.372911	HACD3	protein_coding	3-hydroxyacyl-CoA dehydratase 3 [Source:HGNC Symbol;Acc:HGNC:24175]
ENSG00000074706	15.6827	-0.0415848	0.433832	0.768718	0.867927	IPCEF1	protein_coding	interaction protein for cytohesin exchange factors 1 [Source:HGNC Symbol;Acc:HGNC:21204]
ENSG00000074755	281.131	-0.0531452	0.245003	0.793546	0.883987	ZZEF1	protein_coding	zinc finger ZZ-type and EF-hand domain containing 1 [Source:HGNC Symbol;Acc:HGNC:29027]
ENSG00000074771	0.266495	-0.0172372	0.465983	0.778806	NA	NOX3	protein_coding	NADPH oxidase 3 [Source:HGNC Symbol;Acc:HGNC:7890]
ENSG00000074800	153045	1.60863	0.335515	1.04077e-07	1.38672e-06	ENO1	protein_coding	enolase 1 [Source:HGNC Symbol;Acc:HGNC:3350]
ENSG00000074803	4.63165	0.0604472	0.461682	0.530136	0.693586	SLC12A1	protein_coding	solute carrier family 12 member 1 [Source:HGNC Symbol;Acc:HGNC:10910]
ENSG00000074842	9682.56	0.476815	0.094407	2.36053e-07	2.96276e-06	MYDGF	protein_coding	myeloid derived growth factor [Source:HGNC Symbol;Acc:HGNC:16948]
ENSG00000074855	13.5748	-0.640477	1.01966	0.0220916	0.0689156	ANO8	protein_coding	anoctamin 8 [Source:HGNC Symbol;Acc:HGNC:29329]
ENSG00000074935	2262.58	-0.307967	0.109146	0.0034964	0.0151856	TUBE1	protein_coding	tubulin epsilon 1 [Source:HGNC Symbol;Acc:HGNC:20775]
ENSG00000074964	520.863	0.122007	0.21598	0.516494	0.682798	ARHGEF10L	protein_coding	Rho guanine nucleotide exchange factor 10 like [Source:HGNC Symbol;Acc:HGNC:25540]
ENSG00000074966	9.69892	0.156665	0.47195	0.282452	0.460894	TXK	protein_coding	TXK tyrosine kinase [Source:HGNC Symbol;Acc:HGNC:12434]
ENSG00000075035	0	NA	NA	NA	NA	WSCD2	protein_coding	WSC domain containing 2 [Source:HGNC Symbol;Acc:HGNC:29117]
ENSG00000075043	2.35647	-0.0743369	0.473924	0.160109	NA	KCNQ2	protein_coding	potassium voltage-gated channel subfamily Q member 2 [Source:HGNC Symbol;Acc:HGNC:6296]
ENSG00000075073	5.79689	0.210595	0.51762	0.0721251	0.172522	TACR2	protein_coding	tachykinin receptor 2 [Source:HGNC Symbol;Acc:HGNC:11527]
ENSG00000075089	2082.88	-0.0876841	0.115354	0.441708	0.620157	ACTR6	protein_coding	actin related protein 6 [Source:HGNC Symbol;Acc:HGNC:24025]
ENSG00000075131	416.631	0.117923	0.168912	0.45585	0.632264	TIPIN	protein_coding	TIMELESS interacting protein [Source:HGNC Symbol;Acc:HGNC:30750]
ENSG00000075142	9087.12	0.111482	0.0883178	0.204487	0.368659	SRI	protein_coding	sorcin [Source:HGNC Symbol;Acc:HGNC:11292]
ENSG00000075151	3064.85	0.14511	0.109436	0.17006	0.323669	EIF4G3	protein_coding	eukaryotic translation initiation factor 4 gamma 3 [Source:HGNC Symbol;Acc:HGNC:3298]
ENSG00000075188	1703.14	-0.0920669	0.110203	0.389389	0.570517	NUP37	protein_coding	nucleoporin 37 [Source:HGNC Symbol;Acc:HGNC:29929]
ENSG00000075213	8027.26	-1.23703	0.142522	2.38242e-19	1.1982e-17	SEMA3A	protein_coding	semaphorin 3A [Source:HGNC Symbol;Acc:HGNC:10723]
ENSG00000075218	360.512	-0.434969	0.264492	0.0463992	0.123999	GTSE1	protein_coding	G2 and S-phase expressed 1 [Source:HGNC Symbol;Acc:HGNC:13698]
ENSG00000075223	3751.79	0.0885707	0.109946	0.400433	0.581252	SEMA3C	protein_coding	semaphorin 3C [Source:HGNC Symbol;Acc:HGNC:10725]
ENSG00000075234	1977.89	0.00431063	0.108464	0.970232	0.984612	TTC38	protein_coding	tetratricopeptide repeat domain 38 [Source:HGNC Symbol;Acc:HGNC:26082]
ENSG00000075239	5321.21	0.453512	0.101584	5.99811e-06	5.61422e-05	ACAT1	protein_coding	acetyl-CoA acetyltransferase 1 [Source:HGNC Symbol;Acc:HGNC:93]
ENSG00000075240	373.769	0.644963	0.224815	0.0012979	0.00660195	GRAMD4	protein_coding	GRAM domain containing 4 [Source:HGNC Symbol;Acc:HGNC:29113]
ENSG00000075275	63.5525	0.551806	0.481141	0.0546611	0.139868	CELSR1	protein_coding	cadherin EGF LAG seven-pass G-type receptor 1 [Source:HGNC Symbol;Acc:HGNC:1850]
ENSG00000075290	1.84228	0.000326403	0.465621	0.979965	NA	WNT8B	protein_coding	Wnt family member 8B [Source:HGNC Symbol;Acc:HGNC:12789]
ENSG00000075292	4101.16	-0.458149	0.135376	0.000382593	0.00229288	ZNF638	protein_coding	zinc finger protein 638 [Source:HGNC Symbol;Acc:HGNC:17894]
ENSG00000075303	850.157	0.154502	0.175492	0.339533	0.521283	SLC25A40	protein_coding	solute carrier family 25 member 40 [Source:HGNC Symbol;Acc:HGNC:29680]
ENSG00000075336	2363.59	0.0654739	0.106951	0.525266	0.689657	TIMM21	protein_coding	translocase of inner mitochondrial membrane 21 [Source:HGNC Symbol;Acc:HGNC:25010]
ENSG00000075340	9.40461	-0.120865	0.4618	0.327249	0.508066	ADD2	protein_coding	adducin 2 [Source:HGNC Symbol;Acc:HGNC:244]
ENSG00000075388	1.33248	-0.019195	0.4662	0.574272	NA	FGF4	protein_coding	fibroblast growth factor 4 [Source:HGNC Symbol;Acc:HGNC:3682]
ENSG00000075391	620.705	-0.0567116	0.153974	0.695288	0.819528	RASAL2	protein_coding	RAS protein activator like 2 [Source:HGNC Symbol;Acc:HGNC:9874]
ENSG00000075399	167.245	0.436515	0.235141	0.0337726	0.09658	VPS9D1	protein_coding	VPS9 domain containing 1 [Source:HGNC Symbol;Acc:HGNC:13526]
ENSG00000075407	1139.3	0.0227819	0.136809	0.861844	0.924869	ZNF37A	protein_coding	zinc finger protein 37A [Source:HGNC Symbol;Acc:HGNC:13102]
ENSG00000075413	5332.32	0.397314	0.0886195	4.70334e-06	4.50062e-05	MARK3	protein_coding	microtubule affinity regulating kinase 3 [Source:HGNC Symbol;Acc:HGNC:6897]
ENSG00000075415	15010.7	0.0436054	0.102047	0.661747	0.794638	SLC25A3	protein_coding	solute carrier family 25 member 3 [Source:HGNC Symbol;Acc:HGNC:10989]
ENSG00000075420	8897.53	0.227385	0.111232	0.0344692	0.0981138	FNDC3B	protein_coding	fibronectin type III domain containing 3B [Source:HGNC Symbol;Acc:HGNC:24670]
ENSG00000075426	2882.25	-0.1457	0.136387	0.308377	0.488465	FOSL2	protein_coding	FOS like 2, AP-1 transcription factor subunit [Source:HGNC Symbol;Acc:HGNC:3798]
ENSG00000075429	1.61507	-0.0134441	0.464946	0.509149	NA	CACNG5	protein_coding	calcium voltage-gated channel auxiliary subunit gamma 5 [Source:HGNC Symbol;Acc:HGNC:1409]
ENSG00000075461	11.6967	0.0775476	0.432244	0.638642	0.778146	CACNG4	protein_coding	calcium voltage-gated channel auxiliary subunit gamma 4 [Source:HGNC Symbol;Acc:HGNC:1408]
ENSG00000075539	926.554	0.0697336	0.165658	0.653596	0.78914	FRYL	protein_coding	FRY like transcription coactivator [Source:HGNC Symbol;Acc:HGNC:29127]
ENSG00000075568	1765.16	0.126703	0.123687	0.309536	0.489468	TMEM131	protein_coding	transmembrane protein 131 [Source:HGNC Symbol;Acc:HGNC:30366]
ENSG00000075618	3099.9	-0.411016	0.0982216	1.79687e-05	0.000150089	FSCN1	protein_coding	fascin actin-bundling protein 1 [Source:HGNC Symbol;Acc:HGNC:11148]
ENSG00000075624	591823	-0.0305252	0.0835644	0.708984	0.830145	ACTB	protein_coding	actin beta [Source:HGNC Symbol;Acc:HGNC:132]
ENSG00000075643	822.517	0.64762	0.168007	3.57552e-05	0.000280093	MOCOS	protein_coding	molybdenum cofactor sulfurase [Source:HGNC Symbol;Acc:HGNC:18234]
ENSG00000075651	1463.76	-0.822238	0.190276	2.76691e-06	2.77923e-05	PLD1	protein_coding	phospholipase D1 [Source:HGNC Symbol;Acc:HGNC:9067]
ENSG00000075673	0.399743	-0.0179088	0.466064	0.728424	NA	ATP12A	protein_coding	ATPase H+/K+ transporting non-gastric alpha2 subunit [Source:HGNC Symbol;Acc:HGNC:13816]
ENSG00000075702	73.7265	0.280359	0.320984	0.247959	0.422364	WDR62	protein_coding	WD repeat domain 62 [Source:HGNC Symbol;Acc:HGNC:24502]
ENSG00000075711	2687.32	0.392121	0.114276	0.000381653	0.00228789	DLG1	protein_coding	discs large MAGUK scaffold protein 1 [Source:HGNC Symbol;Acc:HGNC:2900]
ENSG00000075785	20266.2	0.486382	0.0947367	1.4907e-07	1.93097e-06	RAB7A	protein_coding	RAB7A, member RAS oncogene family [Source:HGNC Symbol;Acc:HGNC:9788]
ENSG00000075790	4638	0.254945	0.100915	0.00955513	0.0351026	BCAP29	protein_coding	B cell receptor associated protein 29 [Source:HGNC Symbol;Acc:HGNC:24131]
ENSG00000075826	453.561	-0.507232	0.19801	0.00471153	0.0195001	SEC31B	protein_coding	SEC31 homolog B, COPII coat complex component [Source:HGNC Symbol;Acc:HGNC:23197]
ENSG00000075856	2493.28	-0.12021	0.113109	0.227813	0.399288	SART3	protein_coding	spliceosome associated factor 3, U4/U6 recycling protein [Source:HGNC Symbol;Acc:HGNC:16860]
ENSG00000075884	0.649847	-0.0292465	0.466727	0.596697	NA	ARHGAP15	protein_coding	Rho GTPase activating protein 15 [Source:HGNC Symbol;Acc:HGNC:21030]
ENSG00000075886	6.5932	-0.190383	0.504948	0.0694778	0.167744	TUBA3D	protein_coding	tubulin alpha 3d [Source:HGNC Symbol;Acc:HGNC:24071]
ENSG00000075891	1.59897	-0.0193409	0.466211	0.552097	NA	PAX2	protein_coding	paired box 2 [Source:HGNC Symbol;Acc:HGNC:8616]
ENSG00000075914	1674.24	0.0262846	0.103705	0.803904	0.889697	EXOSC7	protein_coding	exosome component 7 [Source:HGNC Symbol;Acc:HGNC:28112]
ENSG00000075945	3900.25	-0.356251	0.0913117	5.05273e-05	0.000383702	KIFAP3	protein_coding	kinesin associated protein 3 [Source:HGNC Symbol;Acc:HGNC:17060]
ENSG00000075975	4612.19	-0.125075	0.0963687	0.178327	0.334236	MKRN2	protein_coding	makorin ring finger protein 2 [Source:HGNC Symbol;Acc:HGNC:7113]
ENSG00000076003	2461.57	-0.279488	0.115276	0.0122415	0.0429253	MCM6	protein_coding	minichromosome maintenance complex component 6 [Source:HGNC Symbol;Acc:HGNC:6949]
ENSG00000076043	11488.6	0.86981	0.113801	4.64192e-15	1.55883e-13	REXO2	protein_coding	RNA exonuclease 2 [Source:HGNC Symbol;Acc:HGNC:17851]
ENSG00000076053	6434.84	0.0391704	0.0894096	0.707462	0.828939	RBM7	protein_coding	RNA binding motif protein 7 [Source:HGNC Symbol;Acc:HGNC:9904]
ENSG00000076067	1688.35	-0.181211	0.14923	0.195834	0.357101	RBMS2	protein_coding	RNA binding motif single stranded interacting protein 2 [Source:HGNC Symbol;Acc:HGNC:9909]
ENSG00000076108	1038.52	-0.146892	0.142506	0.275636	0.453572	BAZ2A	protein_coding	bromodomain adjacent to zinc finger domain 2A [Source:HGNC Symbol;Acc:HGNC:962]
ENSG00000076201	250.01	0.340623	0.509069	0.142266	0.284121	PTPN23	protein_coding	protein tyrosine phosphatase non-receptor type 23 [Source:HGNC Symbol;Acc:HGNC:14406]
ENSG00000076242	1814.36	-0.200418	0.103681	0.0469068	0.125059	MLH1	protein_coding	mutL homolog 1 [Source:HGNC Symbol;Acc:HGNC:7127]
ENSG00000076248	2205.78	-0.147529	0.107368	0.157583	0.305706	UNG	protein_coding	uracil DNA glycosylase [Source:HGNC Symbol;Acc:HGNC:12572]
ENSG00000076258	32.6555	-0.143445	0.384767	0.525386	0.68973	FMO4	protein_coding	flavin containing dimethylaniline monoxygenase 4 [Source:HGNC Symbol;Acc:HGNC:3772]
ENSG00000076321	1841.6	-0.219739	0.129817	0.075924	0.178814	KLHL20	protein_coding	kelch like family member 20 [Source:HGNC Symbol;Acc:HGNC:25056]
ENSG00000076344	42.8221	0.158257	0.364175	0.501761	0.670925	RGS11	protein_coding	regulator of G protein signaling 11 [Source:HGNC Symbol;Acc:HGNC:9993]
ENSG00000076351	280.905	0.338367	0.234673	0.0935632	0.20879	SLC46A1	protein_coding	solute carrier family 46 member 1 [Source:HGNC Symbol;Acc:HGNC:30521]
ENSG00000076356	159.185	-0.297411	0.311764	0.213669	0.380759	PLXNA2	protein_coding	plexin A2 [Source:HGNC Symbol;Acc:HGNC:9100]
ENSG00000076382	1257.05	-0.212528	0.178007	0.188259	0.347412	SPAG5	protein_coding	sperm associated antigen 5 [Source:HGNC Symbol;Acc:HGNC:13452]
ENSG00000076513	5160.65	-0.0856801	0.110557	0.428606	0.607977	ANKRD13A	protein_coding	ankyrin repeat domain 13A [Source:HGNC Symbol;Acc:HGNC:21268]
ENSG00000076554	32.7188	3.93159	1.12672	4.70791e-07	5.54824e-06	TPD52	protein_coding	tumor protein D52 [Source:HGNC Symbol;Acc:HGNC:12005]
ENSG00000076555	76.8995	-0.0314529	0.325915	0.887917	0.940414	ACACB	protein_coding	acetyl-CoA carboxylase beta [Source:HGNC Symbol;Acc:HGNC:85]
ENSG00000076604	242.959	0.312286	0.229351	0.117717	0.24775	TRAF4	protein_coding	TNF receptor associated factor 4 [Source:HGNC Symbol;Acc:HGNC:12034]
ENSG00000076641	1356.61	-0.173956	0.1249	0.146241	0.289684	PAG1	protein_coding	phosphoprotein membrane anchor with glycosphingolipid microdomains 1 [Source:HGNC Symbol;Acc:HGNC:30043]
ENSG00000076650	674.783	-0.0955495	0.176267	0.550271	0.709189	GPATCH1	protein_coding	G-patch domain containing 1 [Source:HGNC Symbol;Acc:HGNC:24658]
ENSG00000076662	326.139	0.111648	0.197489	0.531423	0.694549	ICAM3	protein_coding	intercellular adhesion molecule 3 [Source:HGNC Symbol;Acc:HGNC:5346]
ENSG00000076685	7833.92	-0.194391	0.0869178	0.0228178	0.0707175	NT5C2	protein_coding	5'-nucleotidase, cytosolic II [Source:HGNC Symbol;Acc:HGNC:8022]
ENSG00000076706	804.889	-0.674678	0.2113	0.000364297	0.00219243	MCAM	protein_coding	melanoma cell adhesion molecule [Source:HGNC Symbol;Acc:HGNC:6934]
ENSG00000076716	675.982	-2.27028	0.219239	6.95824e-27	6.21168e-25	GPC4	protein_coding	glypican 4 [Source:HGNC Symbol;Acc:HGNC:4452]
ENSG00000076770	244.217	-1.19094	0.354162	6.8305e-05	0.000504285	MBNL3	protein_coding	muscleblind like splicing regulator 3 [Source:HGNC Symbol;Acc:HGNC:20564]
ENSG00000076826	4.10227	-0.00997321	0.442694	0.93822	0.967715	CAMSAP3	protein_coding	calmodulin regulated spectrin associated protein family member 3 [Source:HGNC Symbol;Acc:HGNC:29307]
ENSG00000076864	22.8327	0.126577	0.384643	0.582751	0.736734	RAP1GAP	protein_coding	RAP1 GTPase activating protein [Source:HGNC Symbol;Acc:HGNC:9858]
ENSG00000076924	644.662	-0.381875	0.144078	0.00528641	0.0214876	XAB2	protein_coding	XPA binding protein 2 [Source:HGNC Symbol;Acc:HGNC:14089]
ENSG00000076928	2458.73	0.218597	0.100541	0.0257784	0.0779207	ARHGEF1	protein_coding	Rho guanine nucleotide exchange factor 1 [Source:HGNC Symbol;Acc:HGNC:681]
ENSG00000076944	136.834	0.686428	0.288379	0.00469672	0.0194465	STXBP2	protein_coding	syntaxin binding protein 2 [Source:HGNC Symbol;Acc:HGNC:11445]
ENSG00000076984	84.8175	0.156575	0.318398	0.509644	0.677239	MAP2K7	protein_coding	mitogen-activated protein kinase kinase 7 [Source:HGNC Symbol;Acc:HGNC:6847]
ENSG00000077009	0	NA	NA	NA	NA	NMRK2	protein_coding	nicotinamide riboside kinase 2 [Source:HGNC Symbol;Acc:HGNC:17871]
ENSG00000077044	425.85	-0.127246	0.38595	0.554453	0.712265	DGKD	protein_coding	diacylglycerol kinase delta [Source:HGNC Symbol;Acc:HGNC:2851]
ENSG00000077063	1000.27	-0.520489	0.146293	0.000210169	0.00135957	CTTNBP2	protein_coding	cortactin binding protein 2 [Source:HGNC Symbol;Acc:HGNC:15679]
ENSG00000077080	0	NA	NA	NA	NA	ACTL6B	protein_coding	actin like 6B [Source:HGNC Symbol;Acc:HGNC:160]
ENSG00000077092	1073.95	-0.176478	0.191981	0.291973	0.471546	RARB	protein_coding	retinoic acid receptor beta [Source:HGNC Symbol;Acc:HGNC:9865]
ENSG00000077097	7420.39	0.0954022	0.0918125	0.286959	0.465941	TOP2B	protein_coding	DNA topoisomerase II beta [Source:HGNC Symbol;Acc:HGNC:11990]
ENSG00000077147	19289.9	0.0281779	0.0996675	0.746527	0.853711	TM9SF3	protein_coding	transmembrane 9 superfamily member 3 [Source:HGNC Symbol;Acc:HGNC:21529]
ENSG00000077150	629.074	-0.500336	0.250646	0.0160876	0.0536046	NFKB2	protein_coding	nuclear factor kappa B subunit 2 [Source:HGNC Symbol;Acc:HGNC:7795]
ENSG00000077152	860.604	-0.0346762	0.128534	0.773828	0.871035	UBE2T	protein_coding	ubiquitin conjugating enzyme E2 T [Source:HGNC Symbol;Acc:HGNC:25009]
ENSG00000077157	390.81	-0.143444	0.230385	0.464725	0.640544	PPP1R12B	protein_coding	protein phosphatase 1 regulatory subunit 12B [Source:HGNC Symbol;Acc:HGNC:7619]
ENSG00000077232	9820.77	0.449113	0.102993	6.66437e-06	6.1838e-05	DNAJC10	protein_coding	DnaJ heat shock protein family (Hsp40) member C10 [Source:HGNC Symbol;Acc:HGNC:24637]
ENSG00000077235	1626.06	0.548278	0.166072	0.000389576	0.00232757	GTF3C1	protein_coding	general transcription factor IIIC subunit 1 [Source:HGNC Symbol;Acc:HGNC:4664]
ENSG00000077238	678.726	0.376485	0.199289	0.0339538	0.0969641	IL4R	protein_coding	interleukin 4 receptor [Source:HGNC Symbol;Acc:HGNC:6015]
ENSG00000077254	5611.43	-0.218668	0.0969396	0.0209492	0.0661805	USP33	protein_coding	ubiquitin specific peptidase 33 [Source:HGNC Symbol;Acc:HGNC:20059]
ENSG00000077264	1044.84	0.799832	0.169032	5.19184e-07	6.0751e-06	PAK3	protein_coding	p21 (RAC1) activated kinase 3 [Source:HGNC Symbol;Acc:HGNC:8592]
ENSG00000077274	59.5221	-2.46539	0.607247	2.92291e-06	2.92633e-05	CAPN6	protein_coding	calpain 6 [Source:HGNC Symbol;Acc:HGNC:1483]
ENSG00000077279	4.05802	-0.150242	0.499595	0.0264202	0.0795577	DCX	protein_coding	doublecortin [Source:HGNC Symbol;Acc:HGNC:2714]
ENSG00000077312	1607.73	-0.0146581	0.111579	0.891408	0.942294	SNRPA	protein_coding	small nuclear ribonucleoprotein polypeptide A [Source:HGNC Symbol;Acc:HGNC:11151]
ENSG00000077327	2.93091	0.0100584	0.464596	0.585426	NA	SPAG6	protein_coding	sperm associated antigen 6 [Source:HGNC Symbol;Acc:HGNC:11215]
ENSG00000077348	329.816	0.187543	0.189924	0.273623	0.451777	EXOSC5	protein_coding	exosome component 5 [Source:HGNC Symbol;Acc:HGNC:24662]
ENSG00000077380	9237.22	-0.137322	0.0887238	0.120228	0.251772	DYNC1I2	protein_coding	dynein cytoplasmic 1 intermediate chain 2 [Source:HGNC Symbol;Acc:HGNC:2964]
ENSG00000077420	2.31623	0.10622	0.475092	0.243379	NA	APBB1IP	protein_coding	amyloid beta precursor protein binding family B member 1 interacting protein [Source:HGNC Symbol;Acc:HGNC:17379]
ENSG00000077454	1791.29	0.0385515	0.10905	0.688075	0.814655	LRCH4	protein_coding	leucine rich repeats and calponin homology domain containing 4 [Source:HGNC Symbol;Acc:HGNC:6691]
ENSG00000077458	1415.23	-0.56863	0.150297	5.42004e-05	0.000409321	FAM76B	protein_coding	family with sequence similarity 76 member B [Source:HGNC Symbol;Acc:HGNC:28492]
ENSG00000077463	40.8005	-0.204721	0.372665	0.394969	0.576406	SIRT6	protein_coding	sirtuin 6 [Source:HGNC Symbol;Acc:HGNC:14934]
ENSG00000077498	2.43708	-0.126634	0.490065	0.0564693	NA	TYR	protein_coding	tyrosinase [Source:HGNC Symbol;Acc:HGNC:12442]
ENSG00000077514	1127.95	-0.30358	0.141304	0.0226155	0.0701561	POLD3	protein_coding	DNA polymerase delta 3, accessory subunit [Source:HGNC Symbol;Acc:HGNC:20932]
ENSG00000077522	14.5697	3.68615	1.15445	5.13215e-05	0.000389226	ACTN2	protein_coding	actinin alpha 2 [Source:HGNC Symbol;Acc:HGNC:164]
ENSG00000077549	10260.4	0.273622	0.0902819	0.00196904	0.00936024	CAPZB	protein_coding	capping actin protein of muscle Z-line subunit beta [Source:HGNC Symbol;Acc:HGNC:1491]
ENSG00000077585	2856.05	0.811102	0.137754	7.93168e-10	1.44381e-08	GPR137B	protein_coding	G protein-coupled receptor 137B [Source:HGNC Symbol;Acc:HGNC:11862]
ENSG00000077616	203.563	-0.853361	0.268507	0.000278317	0.00173442	NAALAD2	protein_coding	N-acetylated alpha-linked acidic dipeptidase 2 [Source:HGNC Symbol;Acc:HGNC:14526]
ENSG00000077684	3120.58	0.0438064	0.132291	0.723193	0.838623	JADE1	protein_coding	jade family PHD finger 1 [Source:HGNC Symbol;Acc:HGNC:30027]
ENSG00000077713	1149.24	0.0780691	0.12651	0.521194	0.686371	SLC25A43	protein_coding	solute carrier family 25 member 43 [Source:HGNC Symbol;Acc:HGNC:30557]
ENSG00000077721	8927.51	0.0722699	0.0838151	0.380702	0.562482	UBE2A	protein_coding	ubiquitin conjugating enzyme E2 A [Source:HGNC Symbol;Acc:HGNC:12472]
ENSG00000077782	11947.3	-0.226027	0.0918229	0.0118512	0.0418305	FGFR1	protein_coding	fibroblast growth factor receptor 1 [Source:HGNC Symbol;Acc:HGNC:3688]
ENSG00000077800	3.72353	-0.0724714	0.462813	0.350364	NA	FKBP6	protein_coding	FKBP prolyl isomerase 6 [Source:HGNC Symbol;Acc:HGNC:3722]
ENSG00000077935	2.18723	-0.00202898	0.462023	0.927625	NA	SMC1B	protein_coding	structural maintenance of chromosomes 1B [Source:HGNC Symbol;Acc:HGNC:11112]
ENSG00000077942	87590.3	-0.617518	0.176582	0.00025309	0.00159927	FBLN1	protein_coding	fibulin 1 [Source:HGNC Symbol;Acc:HGNC:3600]
ENSG00000077943	1714.12	-0.418391	0.168183	0.00683442	0.0266087	ITGA8	protein_coding	integrin subunit alpha 8 [Source:HGNC Symbol;Acc:HGNC:6144]
ENSG00000077984	0	NA	NA	NA	NA	CST7	protein_coding	cystatin F [Source:HGNC Symbol;Acc:HGNC:2479]
ENSG00000078018	109.222	0.907561	0.415464	0.00389573	0.0166201	MAP2	protein_coding	microtubule associated protein 2 [Source:HGNC Symbol;Acc:HGNC:6839]
ENSG00000078043	4072.24	0.966675	0.0970469	4.31036e-24	3.11992e-22	PIAS2	protein_coding	protein inhibitor of activated STAT 2 [Source:HGNC Symbol;Acc:HGNC:17311]
ENSG00000078053	47.3406	-0.0629639	0.352487	0.777589	0.873623	AMPH	protein_coding	amphiphysin [Source:HGNC Symbol;Acc:HGNC:471]
ENSG00000078061	3904.26	-0.104319	0.0951357	0.260589	0.436591	ARAF	protein_coding	A-Raf proto-oncogene, serine/threonine kinase [Source:HGNC Symbol;Acc:HGNC:646]
ENSG00000078070	2189.73	0.177281	0.0989074	0.0653927	0.160213	MCCC1	protein_coding	methylcrotonoyl-CoA carboxylase 1 [Source:HGNC Symbol;Acc:HGNC:6936]
ENSG00000078081	343.653	4.66026	0.258842	4.49492e-74	4.37744e-71	LAMP3	protein_coding	lysosomal associated membrane protein 3 [Source:HGNC Symbol;Acc:HGNC:14582]
ENSG00000078098	8771.77	-0.193041	0.334148	0.394712	0.576109	FAP	protein_coding	fibroblast activation protein alpha [Source:HGNC Symbol;Acc:HGNC:3590]
ENSG00000078114	16.5428	0.0457507	0.443617	0.743068	0.85135	NEBL	protein_coding	nebulette [Source:HGNC Symbol;Acc:HGNC:16932]
ENSG00000078124	1843.4	0.619719	0.123658	2.01812e-07	2.55847e-06	ACER3	protein_coding	alkaline ceramidase 3 [Source:HGNC Symbol;Acc:HGNC:16066]
ENSG00000078140	2750.94	0.607962	0.127796	7.84784e-07	8.86347e-06	UBE2K	protein_coding	ubiquitin conjugating enzyme E2 K [Source:HGNC Symbol;Acc:HGNC:4914]
ENSG00000078142	2405.19	0.356237	0.115805	0.00145793	0.00728797	PIK3C3	protein_coding	phosphatidylinositol 3-kinase catalytic subunit type 3 [Source:HGNC Symbol;Acc:HGNC:8974]
ENSG00000078177	1097.24	-0.355355	0.18066	0.0303664	0.0889439	N4BP2	protein_coding	NEDD4 binding protein 2 [Source:HGNC Symbol;Acc:HGNC:29851]
ENSG00000078237	1204.25	1.38696	0.497229	0.000402659	0.00239905	TIGAR	protein_coding	TP53 induced glycolysis regulatory phosphatase [Source:HGNC Symbol;Acc:HGNC:1185]
ENSG00000078246	3848.84	0.143951	0.0943121	0.122538	0.254866	TULP3	protein_coding	TUB like protein 3 [Source:HGNC Symbol;Acc:HGNC:12425]
ENSG00000078269	1546.54	0.464037	0.135484	0.000339177	0.00206094	SYNJ2	protein_coding	synaptojanin 2 [Source:HGNC Symbol;Acc:HGNC:11504]
ENSG00000078295	7.99908	-0.208911	0.510766	0.115329	0.243897	ADCY2	protein_coding	adenylate cyclase 2 [Source:HGNC Symbol;Acc:HGNC:233]
ENSG00000078304	4805.56	0.00192421	0.0955856	0.984188	0.992387	PPP2R5C	protein_coding	protein phosphatase 2 regulatory subunit B'gamma [Source:HGNC Symbol;Acc:HGNC:9311]
ENSG00000078319	818.681	-0.312832	0.150907	0.0269124	0.0806883	PMS2P1	transcribed_unprocessed_pseudogene	PMS1 homolog 2, mismatch repair system component pseudogene 1 [Source:HGNC Symbol;Acc:HGNC:9123]
ENSG00000078328	4.86786	-0.15148	0.49844	0.0646551	0.158821	RBFOX1	protein_coding	RNA binding fox-1 homolog 1 [Source:HGNC Symbol;Acc:HGNC:18222]
ENSG00000078369	14998	0.266953	0.0811043	0.000831696	0.00449409	GNB1	protein_coding	G protein subunit beta 1 [Source:HGNC Symbol;Acc:HGNC:4396]
ENSG00000078399	52.6106	8.31243	1.38392	1.03235e-13	3.05485e-12	HOXA9	protein_coding	homeobox A9 [Source:HGNC Symbol;Acc:HGNC:5109]
ENSG00000078401	191.205	-0.493256	0.288216	0.0362919	0.102189	EDN1	protein_coding	endothelin 1 [Source:HGNC Symbol;Acc:HGNC:3176]
ENSG00000078403	752.032	-0.172401	0.356034	0.455346	0.631933	MLLT10	protein_coding	MLLT10 histone lysine methyltransferase DOT1L cofactor [Source:HGNC Symbol;Acc:HGNC:16063]
ENSG00000078487	129.607	-0.538973	0.312437	0.0304512	0.089119	ZCWPW1	protein_coding	zinc finger CW-type and PWWP domain containing 1 [Source:HGNC Symbol;Acc:HGNC:23486]
ENSG00000078549	2.413	-0.0988278	0.476003	0.295069	NA	ADCYAP1R1	protein_coding	ADCYAP receptor type I [Source:HGNC Symbol;Acc:HGNC:242]
ENSG00000078579	64.2275	-0.228036	0.363453	0.342147	0.523987	FGF20	protein_coding	fibroblast growth factor 20 [Source:HGNC Symbol;Acc:HGNC:3677]
ENSG00000078589	0.666238	-0.0185715	0.466138	0.66234	NA	P2RY10	protein_coding	P2Y receptor family member 10 [Source:HGNC Symbol;Acc:HGNC:19906]
ENSG00000078596	10.8057	0.0771455	0.448263	0.535382	0.697214	ITM2A	protein_coding	integral membrane protein 2A [Source:HGNC Symbol;Acc:HGNC:6173]
ENSG00000078618	11682.3	-0.127328	0.0839998	0.122497	0.254866	NRDC	protein_coding	nardilysin convertase [Source:HGNC Symbol;Acc:HGNC:7995]
ENSG00000078668	8823.47	0.169975	0.0939647	0.0619481	0.153633	VDAC3	protein_coding	voltage dependent anion channel 3 [Source:HGNC Symbol;Acc:HGNC:12674]
ENSG00000078674	3693.05	-0.33024	0.126589	0.00629741	0.0248613	PCM1	protein_coding	pericentriolar material 1 [Source:HGNC Symbol;Acc:HGNC:8727]
ENSG00000078687	372.54	-0.724889	0.241257	0.000608502	0.00343626	TNRC6C	protein_coding	trinucleotide repeat containing adaptor 6C [Source:HGNC Symbol;Acc:HGNC:29318]
ENSG00000078699	1457.67	0.0616169	0.129767	0.619117	0.763779	CBFA2T2	protein_coding	CBFA2/RUNX1 partner transcriptional co-repressor 2 [Source:HGNC Symbol;Acc:HGNC:1536]
ENSG00000078725	8.48155	-0.0915617	0.440306	0.565903	0.721987	BRINP1	protein_coding	BMP/retinoic acid inducible neural specific 1 [Source:HGNC Symbol;Acc:HGNC:2687]
ENSG00000078747	2311.43	0.318549	0.151897	0.0254556	0.0771736	ITCH	protein_coding	itchy E3 ubiquitin protein ligase [Source:HGNC Symbol;Acc:HGNC:13890]
ENSG00000078795	5.28662	0.0143492	0.443426	0.913874	0.954021	PKD2L2	protein_coding	polycystin 2 like 2, transient receptor potential cation channel [Source:HGNC Symbol;Acc:HGNC:9012]
ENSG00000078804	846.574	0.932554	0.145911	3.24638e-11	7.20764e-10	TP53INP2	protein_coding	tumor protein p53 inducible nuclear protein 2 [Source:HGNC Symbol;Acc:HGNC:16104]
ENSG00000078808	11224.2	0.200426	0.0857657	0.0149266	0.0504739	SDF4	protein_coding	stromal cell derived factor 4 [Source:HGNC Symbol;Acc:HGNC:24188]
ENSG00000078814	14.0581	-0.467341	0.714583	0.0512893	0.133504	MYH7B	protein_coding	myosin heavy chain 7B [Source:HGNC Symbol;Acc:HGNC:15906]
ENSG00000078898	0	NA	NA	NA	NA	BPIFB2	protein_coding	BPI fold containing family B member 2 [Source:HGNC Symbol;Acc:HGNC:16177]
ENSG00000078900	9.28424	-0.359255	0.637759	0.0337629	0.096578	TP73	protein_coding	tumor protein p73 [Source:HGNC Symbol;Acc:HGNC:12003]
ENSG00000078902	3287.62	0.536512	0.104627	1.17937e-07	1.55592e-06	TOLLIP	protein_coding	toll interacting protein [Source:HGNC Symbol;Acc:HGNC:16476]
ENSG00000078967	735.992	0.343935	0.154417	0.017337	0.0569439	UBE2D4	protein_coding	ubiquitin conjugating enzyme E2 D4 (putative) [Source:HGNC Symbol;Acc:HGNC:21647]
ENSG00000079101	43.4742	-0.0299022	0.411756	0.845513	0.91531	CLUL1	protein_coding	clusterin like 1 [Source:HGNC Symbol;Acc:HGNC:2096]
ENSG00000079102	1126.16	-1.53205	0.227726	6.91053e-13	1.88609e-11	RUNX1T1	protein_coding	RUNX1 partner transcriptional co-repressor 1 [Source:HGNC Symbol;Acc:HGNC:1535]
ENSG00000079112	13.0185	-2.41667	1.99558	0.00248412	0.011404	CDH17	protein_coding	cadherin 17 [Source:HGNC Symbol;Acc:HGNC:1756]
ENSG00000079134	2591.9	-0.169912	0.107776	0.11647	0.245891	THOC1	protein_coding	THO complex 1 [Source:HGNC Symbol;Acc:HGNC:19070]
ENSG00000079150	4403.18	-1.0305	0.100575	2.03476e-25	1.66392e-23	FKBP7	protein_coding	FKBP prolyl isomerase 7 [Source:HGNC Symbol;Acc:HGNC:3723]
ENSG00000079156	589.694	1.8954	0.180872	8.39359e-27	7.46194e-25	OSBPL6	protein_coding	oxysterol binding protein like 6 [Source:HGNC Symbol;Acc:HGNC:16388]
ENSG00000079215	231.172	0.279539	0.275804	0.207861	0.372951	SLC1A3	protein_coding	solute carrier family 1 member 3 [Source:HGNC Symbol;Acc:HGNC:10941]
ENSG00000079246	23871.1	-0.0229628	0.0843867	0.821076	0.9	XRCC5	protein_coding	X-ray repair cross complementing 5 [Source:HGNC Symbol;Acc:HGNC:12833]
ENSG00000079257	4367.16	-0.589619	0.130761	2.49833e-06	2.53321e-05	LXN	protein_coding	latexin [Source:HGNC Symbol;Acc:HGNC:13347]
ENSG00000079263	32.1402	0.74741	0.602485	0.0293961	0.0866106	SP140	protein_coding	SP140 nuclear body protein [Source:HGNC Symbol;Acc:HGNC:17133]
ENSG00000079277	1422.91	-0.098652	0.130726	0.452771	0.629869	MKNK1	protein_coding	MAPK interacting serine/threonine kinase 1 [Source:HGNC Symbol;Acc:HGNC:7110]
ENSG00000079308	417.226	-0.202187	0.231447	0.307574	0.487625	TNS1	protein_coding	tensin 1 [Source:HGNC Symbol;Acc:HGNC:11973]
ENSG00000079313	223.673	-0.328449	0.217278	0.0865914	0.197175	REXO1	protein_coding	RNA exonuclease 1 homolog [Source:HGNC Symbol;Acc:HGNC:24616]
ENSG00000079332	11166.5	0.124865	0.0838447	0.129097	0.2643	SAR1A	protein_coding	secretion associated Ras related GTPase 1A [Source:HGNC Symbol;Acc:HGNC:10534]
ENSG00000079335	305.179	-0.27434	0.255687	0.192619	0.353085	CDC14A	protein_coding	cell division cycle 14A [Source:HGNC Symbol;Acc:HGNC:1718]
ENSG00000079337	50.0058	0.21893	0.429496	0.302824	0.482846	RAPGEF3	protein_coding	Rap guanine nucleotide exchange factor 3 [Source:HGNC Symbol;Acc:HGNC:16629]
ENSG00000079385	42.6029	0.99734	0.569604	0.00730648	0.0281752	CEACAM1	protein_coding	CEA cell adhesion molecule 1 [Source:HGNC Symbol;Acc:HGNC:1814]
ENSG00000079387	1158.98	-0.134926	0.156856	0.358376	0.540035	SENP1	protein_coding	SUMO specific peptidase 1 [Source:HGNC Symbol;Acc:HGNC:17927]
ENSG00000079393	0.266001	-6.25519e-05	0.465116	0.971651	NA	DUSP13	protein_coding	dual specificity phosphatase 13 [Source:HGNC Symbol;Acc:HGNC:19681]
ENSG00000079432	89.7626	0.546652	0.358354	0.0408051	0.112011	CIC	protein_coding	capicua transcriptional repressor [Source:HGNC Symbol;Acc:HGNC:14214]
ENSG00000079435	43.7418	-0.157924	0.417311	0.414807	0.595699	LIPE	protein_coding	lipase E, hormone sensitive type [Source:HGNC Symbol;Acc:HGNC:6621]
ENSG00000079459	12966.2	0.367796	0.128194	0.0026062	0.0118526	FDFT1	protein_coding	farnesyl-diphosphate farnesyltransferase 1 [Source:HGNC Symbol;Acc:HGNC:3629]
ENSG00000079462	1361.72	0.384772	0.123263	0.00116709	0.00601511	PAFAH1B3	protein_coding	platelet activating factor acetylhydrolase 1b catalytic subunit 3 [Source:HGNC Symbol;Acc:HGNC:8576]
ENSG00000079482	521.056	-0.444056	0.48392	0.109744	0.235104	OPHN1	protein_coding	oligophrenin 1 [Source:HGNC Symbol;Acc:HGNC:8148]
ENSG00000079557	0.266495	-0.0172372	0.465983	0.778806	NA	AFM	protein_coding	afamin [Source:HGNC Symbol;Acc:HGNC:316]
ENSG00000079616	1198.41	-0.531671	0.141338	7.29279e-05	0.000534364	KIF22	protein_coding	kinesin family member 22 [Source:HGNC Symbol;Acc:HGNC:6391]
ENSG00000079689	0	NA	NA	NA	NA	SCGN	protein_coding	secretagogin, EF-hand calcium binding protein [Source:HGNC Symbol;Acc:HGNC:16941]
ENSG00000079691	24.0003	0.0648857	0.375646	0.772891	0.870574	CARMIL1	protein_coding	capping protein regulator and myosin 1 linker 1 [Source:HGNC Symbol;Acc:HGNC:21581]
ENSG00000079739	9006.25	1.00327	0.123234	4.57926e-17	1.89403e-15	PGM1	protein_coding	phosphoglucomutase 1 [Source:HGNC Symbol;Acc:HGNC:8905]
ENSG00000079785	10311.2	-0.0255805	0.0932426	0.781375	0.876261	DDX1	protein_coding	DEAD-box helicase 1 [Source:HGNC Symbol;Acc:HGNC:2734]
ENSG00000079805	4750.97	0.31555	0.0922573	0.000480904	0.00280287	DNM2	protein_coding	dynamin 2 [Source:HGNC Symbol;Acc:HGNC:2974]
ENSG00000079819	4134.8	-0.600322	0.134229	3.29575e-06	3.26355e-05	EPB41L2	protein_coding	erythrocyte membrane protein band 4.1 like 2 [Source:HGNC Symbol;Acc:HGNC:3379]
ENSG00000079841	92.5395	-0.310838	0.355745	0.212661	0.379373	RIMS1	protein_coding	regulating synaptic membrane exocytosis 1 [Source:HGNC Symbol;Acc:HGNC:17282]
ENSG00000079931	3232.5	1.6342	0.13002	1.80952e-37	3.40078e-35	MOXD1	protein_coding	monooxygenase DBH like 1 [Source:HGNC Symbol;Acc:HGNC:21063]
ENSG00000079950	4549.86	0.327603	0.0983804	0.00064086	0.00359247	STX7	protein_coding	syntaxin 7 [Source:HGNC Symbol;Acc:HGNC:11442]
ENSG00000079974	1529.27	-0.209079	0.149314	0.134891	0.273005	RABL2B	protein_coding	RAB, member of RAS oncogene family like 2B [Source:HGNC Symbol;Acc:HGNC:9800]
ENSG00000079999	5237.49	-0.257465	0.0952911	0.00598959	0.0238216	KEAP1	protein_coding	kelch like ECH associated protein 1 [Source:HGNC Symbol;Acc:HGNC:23177]
ENSG00000080007	0.133248	-0.0156465	0.465805	0.867692	NA	DDX43	protein_coding	DEAD-box helicase 43 [Source:HGNC Symbol;Acc:HGNC:18677]
ENSG00000080031	82.169	1.53363	0.412429	1.44318e-05	0.000123829	PTPRH	protein_coding	protein tyrosine phosphatase receptor type H [Source:HGNC Symbol;Acc:HGNC:9672]
ENSG00000080166	5.34747	-0.265002	0.572638	0.00963895	0.035345	DCT	protein_coding	dopachrome tautomerase [Source:HGNC Symbol;Acc:HGNC:2709]
ENSG00000080189	2712.06	0.0801119	0.0989413	0.41825	0.598718	SLC35C2	protein_coding	solute carrier family 35 member C2 [Source:HGNC Symbol;Acc:HGNC:17117]
ENSG00000080200	1643.86	0.181371	0.160827	0.228903	0.400446	CRYBG3	protein_coding	crystallin beta-gamma domain containing 3 [Source:HGNC Symbol;Acc:HGNC:34427]
ENSG00000080224	3.91145	-0.091773	0.472834	0.113886	NA	EPHA6	protein_coding	EPH receptor A6 [Source:HGNC Symbol;Acc:HGNC:19296]
ENSG00000080293	0.133248	-0.0156465	0.465805	0.867692	NA	SCTR	protein_coding	secretin receptor [Source:HGNC Symbol;Acc:HGNC:10608]
ENSG00000080298	288.023	-0.251431	0.267761	0.246594	0.420878	RFX3	protein_coding	regulatory factor X3 [Source:HGNC Symbol;Acc:HGNC:9984]
ENSG00000080345	3078.13	-0.190628	0.123926	0.108241	0.232674	RIF1	protein_coding	replication timing regulatory factor 1 [Source:HGNC Symbol;Acc:HGNC:23207]
ENSG00000080371	3096.2	0.188424	0.115493	0.092285	0.206648	RAB21	protein_coding	RAB21, member RAS oncogene family [Source:HGNC Symbol;Acc:HGNC:18263]
ENSG00000080493	1015.44	-0.0934174	0.332294	0.682465	0.810751	SLC4A4	protein_coding	solute carrier family 4 member 4 [Source:HGNC Symbol;Acc:HGNC:11030]
ENSG00000080503	2439.41	-0.887811	0.102861	1.30144e-18	6.12823e-17	SMARCA2	protein_coding	SWI/SNF related, matrix associated, actin dependent regulator of chromatin, subfamily a, member 2 [Source:HGNC Symbol;Acc:HGNC:11098]
ENSG00000080511	0	NA	NA	NA	NA	RDH8	protein_coding	retinol dehydrogenase 8 [Source:HGNC Symbol;Acc:HGNC:14423]
ENSG00000080546	2713.69	1.14507	0.134712	2.03766e-18	9.40882e-17	SESN1	protein_coding	sestrin 1 [Source:HGNC Symbol;Acc:HGNC:21595]
ENSG00000080561	417.73	-0.56191	0.163483	0.000247782	0.00157109	MID2	protein_coding	midline 2 [Source:HGNC Symbol;Acc:HGNC:7096]
ENSG00000080572	0.399743	-0.0179088	0.466064	0.728424	NA	DNAAF6	protein_coding	dynein axonemal assembly factor 6 [Source:HGNC Symbol;Acc:HGNC:28570]
ENSG00000080573	28.8939	0.21527	0.416685	0.359453	0.541162	COL5A3	protein_coding	collagen type V alpha 3 chain [Source:HGNC Symbol;Acc:HGNC:14864]
ENSG00000080603	211.361	-0.0268409	0.22642	0.89009	0.941552	SRCAP	protein_coding	Snf2 related CREBBP activator protein [Source:HGNC Symbol;Acc:HGNC:16974]
ENSG00000080608	3828.3	-0.177337	0.10124	0.0681166	0.165296	PUM3	protein_coding	pumilio RNA binding family member 3 [Source:HGNC Symbol;Acc:HGNC:29676]
ENSG00000080618	5.74731	-0.0734227	0.444038	0.620567	0.764789	CPB2	protein_coding	carboxypeptidase B2 [Source:HGNC Symbol;Acc:HGNC:2300]
ENSG00000080644	26.9845	0.485881	0.701662	0.0318513	0.0923055	CHRNA3	protein_coding	cholinergic receptor nicotinic alpha 3 subunit [Source:HGNC Symbol;Acc:HGNC:1957]
ENSG00000080709	185.2	0.177335	0.314999	0.43352	0.612594	KCNN2	protein_coding	potassium calcium-activated channel subfamily N member 2 [Source:HGNC Symbol;Acc:HGNC:6291]
ENSG00000080802	2236.66	-0.0412431	0.107904	0.693227	0.818268	CNOT4	protein_coding	CCR4-NOT transcription complex subunit 4 [Source:HGNC Symbol;Acc:HGNC:7880]
ENSG00000080815	6840.96	0.0598729	0.0924031	0.502108	0.671138	PSEN1	protein_coding	presenilin 1 [Source:HGNC Symbol;Acc:HGNC:9508]
ENSG00000080819	1288.65	0.305621	0.111318	0.00460211	0.0191355	CPOX	protein_coding	coproporphyrinogen oxidase [Source:HGNC Symbol;Acc:HGNC:2321]
ENSG00000080822	8049.15	-0.480228	0.085668	1.10297e-08	1.71488e-07	CLDND1	protein_coding	claudin domain containing 1 [Source:HGNC Symbol;Acc:HGNC:1322]
ENSG00000080823	372.889	-0.0650248	0.225519	0.735514	0.846449	MOK	protein_coding	MOK protein kinase [Source:HGNC Symbol;Acc:HGNC:9833]
ENSG00000080824	27778.5	0.160849	0.0834837	0.0504759	0.131803	HSP90AA1	protein_coding	heat shock protein 90 alpha family class A member 1 [Source:HGNC Symbol;Acc:HGNC:5253]
ENSG00000080839	490.612	-0.173845	0.166676	0.261231	0.43729	RBL1	protein_coding	RB transcriptional corepressor like 1 [Source:HGNC Symbol;Acc:HGNC:9893]
ENSG00000080845	2958.04	-0.0265059	0.112101	0.806158	0.890945	DLGAP4	protein_coding	DLG associated protein 4 [Source:HGNC Symbol;Acc:HGNC:24476]
ENSG00000080854	15.8202	-0.0205052	0.462693	0.725493	0.839958	IGSF9B	protein_coding	immunoglobulin superfamily member 9B [Source:HGNC Symbol;Acc:HGNC:32326]
ENSG00000080910	1.05055	0.00286329	0.464211	0.887113	NA	CFHR2	protein_coding	complement factor H related 2 [Source:HGNC Symbol;Acc:HGNC:4890]
ENSG00000080947	218.804	-0.637632	0.287153	0.00721293	0.0278596	CROCCP3	transcribed_unprocessed_pseudogene	CROCC pseudogene 3 [Source:HGNC Symbol;Acc:HGNC:29405]
ENSG00000080986	984.786	-0.511854	0.173961	0.0015584	0.00771995	NDC80	protein_coding	NDC80 kinetochore complex component [Source:HGNC Symbol;Acc:HGNC:16909]
ENSG00000081014	466.399	0.503585	0.186187	0.00321987	0.0141626	AP4E1	protein_coding	adaptor related protein complex 4 subunit epsilon 1 [Source:HGNC Symbol;Acc:HGNC:573]
ENSG00000081019	1262.86	-0.194468	0.119131	0.0888738	0.200939	RSBN1	protein_coding	round spermatid basic protein 1 [Source:HGNC Symbol;Acc:HGNC:25642]
ENSG00000081026	628.715	-0.26652	0.159125	0.0709541	0.170349	MAGI3	protein_coding	membrane associated guanylate kinase, WW and PDZ domain containing 3 [Source:HGNC Symbol;Acc:HGNC:29647]
ENSG00000081041	551.322	1.08273	0.190743	1.97883e-09	3.44127e-08	CXCL2	protein_coding	C-X-C motif chemokine ligand 2 [Source:HGNC Symbol;Acc:HGNC:4603]
ENSG00000081051	9.20658	0.190654	0.463016	0.325045	0.50578	AFP	protein_coding	alpha fetoprotein [Source:HGNC Symbol;Acc:HGNC:317]
ENSG00000081052	3.47065	-0.0695066	0.467326	0.182224	NA	COL4A4	protein_coding	collagen type IV alpha 4 chain [Source:HGNC Symbol;Acc:HGNC:2206]
ENSG00000081059	161.11	-0.195543	0.260286	0.37001	0.551963	TCF7	protein_coding	transcription factor 7 [Source:HGNC Symbol;Acc:HGNC:11639]
ENSG00000081087	4882.41	1.28203	0.104812	1.97771e-35	3.28468e-33	OSTM1	protein_coding	osteoclastogenesis associated transmembrane protein 1 [Source:HGNC Symbol;Acc:HGNC:21652]
ENSG00000081138	47.3989	2.90587	0.903803	3.12436e-05	0.000247832	CDH7	protein_coding	cadherin 7 [Source:HGNC Symbol;Acc:HGNC:1766]
ENSG00000081148	12.4143	-0.245853	0.495542	0.20332	0.367049	IMPG2	protein_coding	interphotoreceptor matrix proteoglycan 2 [Source:HGNC Symbol;Acc:HGNC:18362]
ENSG00000081154	15611	-0.0217643	0.0840163	0.792217	0.883103	PCNP	protein_coding	PEST proteolytic signal containing nuclear protein [Source:HGNC Symbol;Acc:HGNC:30023]
ENSG00000081177	2684.42	0.279164	0.100558	0.00441763	0.0184643	EXD2	protein_coding	exonuclease 3'-5' domain containing 2 [Source:HGNC Symbol;Acc:HGNC:20217]
ENSG00000081181	504.225	1.87357	0.201833	6.44039e-22	4.10671e-20	ARG2	protein_coding	arginase 2 [Source:HGNC Symbol;Acc:HGNC:664]
ENSG00000081189	281.192	-0.0691172	0.252776	0.740932	0.849902	MEF2C	protein_coding	myocyte enhancer factor 2C [Source:HGNC Symbol;Acc:HGNC:6996]
ENSG00000081237	2.39973	-0.0078318	0.465241	0.650725	NA	PTPRC	protein_coding	protein tyrosine phosphatase receptor type C [Source:HGNC Symbol;Acc:HGNC:9666]
ENSG00000081248	3.48858	0.00285248	0.465233	0.802854	NA	CACNA1S	protein_coding	calcium voltage-gated channel subunit alpha1 S [Source:HGNC Symbol;Acc:HGNC:1397]
ENSG00000081277	1.19923	-0.0190658	0.46619	0.587282	NA	PKP1	protein_coding	plakophilin 1 [Source:HGNC Symbol;Acc:HGNC:9023]
ENSG00000081307	3691.03	-0.195723	0.0977519	0.0384511	0.106767	UBA5	protein_coding	ubiquitin like modifier activating enzyme 5 [Source:HGNC Symbol;Acc:HGNC:23230]
ENSG00000081320	1120.14	-0.0361124	0.143403	0.803843	0.889697	STK17B	protein_coding	serine/threonine kinase 17b [Source:HGNC Symbol;Acc:HGNC:11396]
ENSG00000081377	1200.27	0.167533	0.11971	0.148856	0.293452	CDC14B	protein_coding	cell division cycle 14B [Source:HGNC Symbol;Acc:HGNC:1719]
ENSG00000081386	330.589	-0.40778	0.279083	0.0658101	0.160883	ZNF510	protein_coding	zinc finger protein 510 [Source:HGNC Symbol;Acc:HGNC:29161]
ENSG00000081479	5.45885	-0.0129183	0.463013	0.600284	0.750615	LRP2	protein_coding	LDL receptor related protein 2 [Source:HGNC Symbol;Acc:HGNC:6694]
ENSG00000081665	113.967	-0.578093	0.400688	0.035701	0.10083	ZNF506	protein_coding	zinc finger protein 506 [Source:HGNC Symbol;Acc:HGNC:23780]
ENSG00000081692	1458.42	-0.0772768	0.125843	0.515981	0.682531	JMJD4	protein_coding	jumonji domain containing 4 [Source:HGNC Symbol;Acc:HGNC:25724]
ENSG00000081721	1503.47	-0.146988	0.110126	0.169549	0.323011	DUSP12	protein_coding	dual specificity phosphatase 12 [Source:HGNC Symbol;Acc:HGNC:3067]
ENSG00000081760	2105.63	0.330576	0.11121	0.00231866	0.0107573	AACS	protein_coding	acetoacetyl-CoA synthetase [Source:HGNC Symbol;Acc:HGNC:21298]
ENSG00000081791	1606.94	0.169151	0.121297	0.149687	0.294718	DELE1	protein_coding	DAP3 binding cell death enhancer 1 [Source:HGNC Symbol;Acc:HGNC:28969]
ENSG00000081800	0.929421	-0.00398753	0.465128	0.798982	NA	SLC13A1	protein_coding	solute carrier family 13 member 1 [Source:HGNC Symbol;Acc:HGNC:10916]
ENSG00000081803	171.131	-0.159359	0.244986	0.440367	0.618761	CADPS2	protein_coding	calcium dependent secretion activator 2 [Source:HGNC Symbol;Acc:HGNC:16018]
ENSG00000081818	30.6721	-0.0895654	0.396123	0.663685	0.795961	PCDHB4	protein_coding	protocadherin beta 4 [Source:HGNC Symbol;Acc:HGNC:8689]
ENSG00000081842	3.41575	-0.00503611	0.456973	0.950201	NA	PCDHA6	protein_coding	protocadherin alpha 6 [Source:HGNC Symbol;Acc:HGNC:8672]
ENSG00000081853	22.4638	-0.0220611	0.384365	0.916054	0.955198	PCDHGA2	protein_coding	protocadherin gamma subfamily A, 2 [Source:HGNC Symbol;Acc:HGNC:8700]
ENSG00000081870	2249.17	-0.0355408	0.108696	0.735222	0.846252	HSPB11	protein_coding	heat shock protein family B (small) member 11 [Source:HGNC Symbol;Acc:HGNC:25019]
ENSG00000081913	64.0764	-0.185833	0.363454	0.4168	0.5976	PHLPP1	protein_coding	PH domain and leucine rich repeat protein phosphatase 1 [Source:HGNC Symbol;Acc:HGNC:20610]
ENSG00000081923	752.913	0.343291	0.154748	0.0180253	0.058799	ATP8B1	protein_coding	ATPase phospholipid transporting 8B1 [Source:HGNC Symbol;Acc:HGNC:3706]
ENSG00000081985	3.89322	-0.131032	0.485226	0.15722	NA	IL12RB2	protein_coding	interleukin 12 receptor subunit beta 2 [Source:HGNC Symbol;Acc:HGNC:5972]
ENSG00000082014	3164.18	-0.206387	0.105965	0.0354952	0.100394	SMARCD3	protein_coding	SWI/SNF related, matrix associated, actin dependent regulator of chromatin, subfamily d, member 3 [Source:HGNC Symbol;Acc:HGNC:11108]
ENSG00000082068	2108.65	-0.175971	0.156747	0.228271	0.399796	WDR70	protein_coding	WD repeat domain 70 [Source:HGNC Symbol;Acc:HGNC:25495]
ENSG00000082074	17.0577	0.0593026	0.432851	0.700869	0.824337	FYB1	protein_coding	FYN binding protein 1 [Source:HGNC Symbol;Acc:HGNC:4036]
ENSG00000082126	119.066	0.161044	0.344483	0.486342	0.658512	MPP4	protein_coding	membrane palmitoylated protein 4 [Source:HGNC Symbol;Acc:HGNC:13680]
ENSG00000082146	5335.35	-0.190547	0.109228	0.0712688	0.170913	STRADB	protein_coding	STE20 related adaptor beta [Source:HGNC Symbol;Acc:HGNC:13205]
ENSG00000082153	38404	0.247134	0.0801541	0.00173428	0.00841643	BZW1	protein_coding	basic leucine zipper and W2 domains 1 [Source:HGNC Symbol;Acc:HGNC:18380]
ENSG00000082175	10.9263	-0.0206082	0.466274	0.347341	0.529287	PGR	protein_coding	progesterone receptor [Source:HGNC Symbol;Acc:HGNC:8910]
ENSG00000082196	19.8381	-0.00574016	0.395765	0.97572	0.9878	C1QTNF3	protein_coding	C1q and TNF related 3 [Source:HGNC Symbol;Acc:HGNC:14326]
ENSG00000082212	3256.65	0.110679	0.104236	0.284791	0.463369	ME2	protein_coding	malic enzyme 2 [Source:HGNC Symbol;Acc:HGNC:6984]
ENSG00000082213	2877.47	-0.016504	0.124967	0.869736	0.929467	C5orf22	protein_coding	chromosome 5 open reading frame 22 [Source:HGNC Symbol;Acc:HGNC:25639]
ENSG00000082258	1952.21	-0.196626	0.142226	0.144022	0.286454	CCNT2	protein_coding	cyclin T2 [Source:HGNC Symbol;Acc:HGNC:1600]
ENSG00000082269	795.495	-0.138124	0.163689	0.36371	0.545792	FAM135A	protein_coding	family with sequence similarity 135 member A [Source:HGNC Symbol;Acc:HGNC:21084]
ENSG00000082293	50.0262	0.200636	0.404069	0.380244	0.562115	COL19A1	protein_coding	collagen type XIX alpha 1 chain [Source:HGNC Symbol;Acc:HGNC:2196]
ENSG00000082397	4390.66	-1.4763	0.132494	1.94002e-30	2.14252e-28	EPB41L3	protein_coding	erythrocyte membrane protein band 4.1 like 3 [Source:HGNC Symbol;Acc:HGNC:3380]
ENSG00000082438	355.721	1.5964	0.66268	0.000637419	0.00357786	COBLL1	protein_coding	cordon-bleu WH2 repeat protein like 1 [Source:HGNC Symbol;Acc:HGNC:23571]
ENSG00000082458	1296.86	-0.216339	0.143837	0.112591	0.23955	DLG3	protein_coding	discs large MAGUK scaffold protein 3 [Source:HGNC Symbol;Acc:HGNC:2902]
ENSG00000082482	348.636	-0.763476	0.255074	0.000544883	0.00312032	KCNK2	protein_coding	potassium two pore domain channel subfamily K member 2 [Source:HGNC Symbol;Acc:HGNC:6277]
ENSG00000082497	1954.83	-2.00083	0.150492	1.07696e-41	2.45466e-39	SERTAD4	protein_coding	SERTA domain containing 4 [Source:HGNC Symbol;Acc:HGNC:25236]
ENSG00000082512	990.156	0.0892305	0.146662	0.519146	0.685107	TRAF5	protein_coding	TNF receptor associated factor 5 [Source:HGNC Symbol;Acc:HGNC:12035]
ENSG00000082515	2235.02	0.164068	0.106129	0.106761	0.230302	MRPL22	protein_coding	mitochondrial ribosomal protein L22 [Source:HGNC Symbol;Acc:HGNC:14480]
ENSG00000082516	1205.04	-0.0175191	0.117624	0.868008	0.928661	GEMIN5	protein_coding	gem nuclear organelle associated protein 5 [Source:HGNC Symbol;Acc:HGNC:20043]
ENSG00000082556	0.53299	-0.0182801	0.466108	0.691854	NA	OPRK1	protein_coding	opioid receptor kappa 1 [Source:HGNC Symbol;Acc:HGNC:8154]
ENSG00000082641	2244.94	0.654629	0.120775	2.60938e-08	3.84762e-07	NFE2L1	protein_coding	nuclear factor, erythroid 2 like 1 [Source:HGNC Symbol;Acc:HGNC:7781]
ENSG00000082684	1.83901	0.0214238	0.461263	0.912313	NA	SEMA5B	protein_coding	semaphorin 5B [Source:HGNC Symbol;Acc:HGNC:10737]
ENSG00000082701	1678.69	0.484968	0.130052	9.87295e-05	0.000699497	GSK3B	protein_coding	glycogen synthase kinase 3 beta [Source:HGNC Symbol;Acc:HGNC:4617]
ENSG00000082781	16586.9	0.942556	0.121294	1.14112e-15	4.15765e-14	ITGB5	protein_coding	integrin subunit beta 5 [Source:HGNC Symbol;Acc:HGNC:6160]
ENSG00000082805	1973.53	-0.158406	0.164809	0.287114	0.466016	ERC1	protein_coding	ELKS/RAB6-interacting/CAST family member 1 [Source:HGNC Symbol;Acc:HGNC:17072]
ENSG00000082898	4054.5	-0.351147	0.141618	0.00871306	0.0325052	XPO1	protein_coding	exportin 1 [Source:HGNC Symbol;Acc:HGNC:12825]
ENSG00000082929	1.00429	-0.0415415	0.466521	0.454791	NA	LINC01587	lncRNA	long intergenic non-protein coding RNA 1587 [Source:HGNC Symbol;Acc:HGNC:13716]
ENSG00000082996	4236.95	-0.0114306	0.0911504	0.895838	0.944275	RNF13	protein_coding	ring finger protein 13 [Source:HGNC Symbol;Acc:HGNC:10057]
ENSG00000083067	26.1024	-0.538922	0.727187	0.0478613	0.126894	TRPM3	protein_coding	transient receptor potential cation channel subfamily M member 3 [Source:HGNC Symbol;Acc:HGNC:17992]
ENSG00000083093	706.188	-0.0484287	0.146073	0.732283	0.844415	PALB2	protein_coding	partner and localizer of BRCA2 [Source:HGNC Symbol;Acc:HGNC:26144]
ENSG00000083097	431.439	-0.0442009	0.358017	0.835041	0.908898	DOP1A	protein_coding	DOP1 leucine zipper like protein A [Source:HGNC Symbol;Acc:HGNC:21194]
ENSG00000083099	2541.42	0.070481	0.096897	0.477472	0.650628	LYRM2	protein_coding	LYR motif containing 2 [Source:HGNC Symbol;Acc:HGNC:25229]
ENSG00000083123	1934.24	0.186769	0.117805	0.100419	0.219875	BCKDHB	protein_coding	branched chain keto acid dehydrogenase E1 subunit beta [Source:HGNC Symbol;Acc:HGNC:987]
ENSG00000083168	911.339	-0.798467	0.143834	6.83311e-09	1.09417e-07	KAT6A	protein_coding	lysine acetyltransferase 6A [Source:HGNC Symbol;Acc:HGNC:13013]
ENSG00000083223	1792.96	0.0260482	0.104176	0.798027	0.886448	TUT7	protein_coding	terminal uridylyl transferase 7 [Source:HGNC Symbol;Acc:HGNC:25817]
ENSG00000083290	2014.42	-0.0499152	0.10993	0.638926	0.778358	ULK2	protein_coding	unc-51 like autophagy activating kinase 2 [Source:HGNC Symbol;Acc:HGNC:13480]
ENSG00000083307	0	NA	NA	NA	NA	GRHL2	protein_coding	grainyhead like transcription factor 2 [Source:HGNC Symbol;Acc:HGNC:2799]
ENSG00000083312	5516.38	0.0578157	0.114207	0.599813	0.750268	TNPO1	protein_coding	transportin 1 [Source:HGNC Symbol;Acc:HGNC:6401]
ENSG00000083444	27223.7	1.01249	0.15307	3.88575e-12	9.66925e-11	PLOD1	protein_coding	procollagen-lysine,2-oxoglutarate 5-dioxygenase 1 [Source:HGNC Symbol;Acc:HGNC:9081]
ENSG00000083454	29.7702	0.351871	0.47014	0.162963	0.313644	P2RX5	protein_coding	purinergic receptor P2X 5 [Source:HGNC Symbol;Acc:HGNC:8536]
ENSG00000083457	2024.36	0.245729	0.120497	0.0328006	0.0945831	ITGAE	protein_coding	integrin subunit alpha E [Source:HGNC Symbol;Acc:HGNC:6147]
ENSG00000083520	3884.46	0.0184822	0.0996211	0.866464	0.928106	DIS3	protein_coding	DIS3 homolog, exosome endoribonuclease and 3'-5' exoribonuclease [Source:HGNC Symbol;Acc:HGNC:20604]
ENSG00000083535	2212.95	-0.297868	0.102471	0.0028693	0.012842	PIBF1	protein_coding	progesterone immunomodulatory binding factor 1 [Source:HGNC Symbol;Acc:HGNC:23352]
ENSG00000083544	289.444	-0.846764	0.371471	0.00328895	0.0144279	TDRD3	protein_coding	tudor domain containing 3 [Source:HGNC Symbol;Acc:HGNC:20612]
ENSG00000083622	0	NA	NA	NA	NA	AC000061.1	lncRNA	novel transcript, antisense to CFTR
ENSG00000083635	906.544	0.115241	0.133621	0.387929	0.569085	NUFIP1	protein_coding	nuclear FMR1 interacting protein 1 [Source:HGNC Symbol;Acc:HGNC:8057]
ENSG00000083642	3638.4	-0.966203	0.122482	4.63235e-16	1.74426e-14	PDS5B	protein_coding	PDS5 cohesin associated factor B [Source:HGNC Symbol;Acc:HGNC:20418]
ENSG00000083720	1857.34	-0.121646	0.111533	0.260088	0.435887	OXCT1	protein_coding	3-oxoacid CoA-transferase 1 [Source:HGNC Symbol;Acc:HGNC:8527]
ENSG00000083750	2803.09	-0.303219	0.127357	0.0117754	0.0415975	RRAGB	protein_coding	Ras related GTP binding B [Source:HGNC Symbol;Acc:HGNC:19901]
ENSG00000083782	5.19189	-0.0235584	0.453592	0.79585	0.885315	EPYC	protein_coding	epiphycan [Source:HGNC Symbol;Acc:HGNC:3053]
ENSG00000083799	1982.25	0.678162	0.134918	1.58732e-07	2.045e-06	CYLD	protein_coding	CYLD lysine 63 deubiquitinase [Source:HGNC Symbol;Acc:HGNC:2584]
ENSG00000083807	103.338	0.244078	0.27685	0.278953	0.457028	SLC27A5	protein_coding	solute carrier family 27 member 5 [Source:HGNC Symbol;Acc:HGNC:10999]
ENSG00000083812	601.737	-0.120625	0.172582	0.448937	0.626611	ZNF324	protein_coding	zinc finger protein 324 [Source:HGNC Symbol;Acc:HGNC:14096]
ENSG00000083814	482.346	-0.224588	0.167721	0.149427	0.294362	ZNF671	protein_coding	zinc finger protein 671 [Source:HGNC Symbol;Acc:HGNC:26279]
ENSG00000083817	593.716	-0.159277	0.15889	0.280339	0.458704	ZNF416	protein_coding	zinc finger protein 416 [Source:HGNC Symbol;Acc:HGNC:20645]
ENSG00000083828	424.517	-0.793595	0.195266	1.13416e-05	9.99151e-05	ZNF586	protein_coding	zinc finger protein 586 [Source:HGNC Symbol;Acc:HGNC:25949]
ENSG00000083838	358.668	-0.738005	0.182571	1.43148e-05	0.000122924	ZNF446	protein_coding	zinc finger protein 446 [Source:HGNC Symbol;Acc:HGNC:21036]
ENSG00000083844	467.146	-1.18901	0.241434	6.79737e-08	9.37757e-07	ZNF264	protein_coding	zinc finger protein 264 [Source:HGNC Symbol;Acc:HGNC:13057]
ENSG00000083845	5349.73	-0.141419	0.0923518	0.117481	0.247355	RPS5	protein_coding	ribosomal protein S5 [Source:HGNC Symbol;Acc:HGNC:10426]
ENSG00000083857	3485.68	-0.162665	0.110927	0.128664	0.263615	FAT1	protein_coding	FAT atypical cadherin 1 [Source:HGNC Symbol;Acc:HGNC:3595]
ENSG00000083896	928.86	-0.278822	0.362364	0.259883	0.43565	YTHDC1	protein_coding	YTH domain containing 1 [Source:HGNC Symbol;Acc:HGNC:30626]
ENSG00000083937	4329.6	0.491395	0.0986263	3.28258e-07	3.9779e-06	CHMP2B	protein_coding	charged multivesicular body protein 2B [Source:HGNC Symbol;Acc:HGNC:24537]
ENSG00000084070	2615.03	0.513415	0.102412	2.5559e-07	3.19487e-06	SMAP2	protein_coding	small ArfGAP2 [Source:HGNC Symbol;Acc:HGNC:25082]
ENSG00000084072	2788.01	-0.0528186	0.097547	0.550496	0.709331	PPIE	protein_coding	peptidylprolyl isomerase E [Source:HGNC Symbol;Acc:HGNC:9258]
ENSG00000084073	6048.54	0.242579	0.0886127	0.00528591	0.0214876	ZMPSTE24	protein_coding	zinc metallopeptidase STE24 [Source:HGNC Symbol;Acc:HGNC:12877]
ENSG00000084090	12143.3	0.0308214	0.0916829	0.804817	0.890261	STARD7	protein_coding	StAR related lipid transfer domain containing 7 [Source:HGNC Symbol;Acc:HGNC:18063]
ENSG00000084092	1148.43	-0.362663	0.126956	0.00288807	0.0129098	NOA1	protein_coding	nitric oxide associated 1 [Source:HGNC Symbol;Acc:HGNC:28473]
ENSG00000084093	5684.92	-0.362042	0.0938365	7.56411e-05	0.000552167	REST	protein_coding	RE1 silencing transcription factor [Source:HGNC Symbol;Acc:HGNC:9966]
ENSG00000084110	1.35924	0.0292031	0.466899	0.437367	NA	HAL	protein_coding	histidine ammonia-lyase [Source:HGNC Symbol;Acc:HGNC:4806]
ENSG00000084112	1104.2	-0.0186059	0.149335	0.893853	0.943576	SSH1	protein_coding	slingshot protein phosphatase 1 [Source:HGNC Symbol;Acc:HGNC:30579]
ENSG00000084207	27426	0.156261	0.0980742	0.102714	0.223712	GSTP1	protein_coding	glutathione S-transferase pi 1 [Source:HGNC Symbol;Acc:HGNC:4638]
ENSG00000084234	21957.6	0.242341	0.0872617	0.0041438	0.0175283	APLP2	protein_coding	amyloid beta precursor like protein 2 [Source:HGNC Symbol;Acc:HGNC:598]
ENSG00000084444	181.677	0.484472	0.241502	0.0204178	0.0648172	FAM234B	protein_coding	family with sequence similarity 234 member B [Source:HGNC Symbol;Acc:HGNC:29288]
ENSG00000084453	14.7324	-3.82818	1.93162	0.00145433	0.00727334	SLCO1A2	protein_coding	solute carrier organic anion transporter family member 1A2 [Source:HGNC Symbol;Acc:HGNC:10956]
ENSG00000084463	4616.27	-0.287021	0.127216	0.0173406	0.0569469	WBP11	protein_coding	WW domain binding protein 11 [Source:HGNC Symbol;Acc:HGNC:16461]
ENSG00000084623	11784.7	0.1891	0.0819735	0.018934	0.0610752	EIF3I	protein_coding	eukaryotic translation initiation factor 3 subunit I [Source:HGNC Symbol;Acc:HGNC:3272]
ENSG00000084628	97.7769	-0.799411	0.408596	0.00762584	0.0291496	NKAIN1	protein_coding	sodium/potassium transporting ATPase interacting 1 [Source:HGNC Symbol;Acc:HGNC:25743]
ENSG00000084636	2422.88	-0.0176901	0.135065	0.881643	0.936779	COL16A1	protein_coding	collagen type XVI alpha 1 chain [Source:HGNC Symbol;Acc:HGNC:2193]
ENSG00000084652	5855.51	0.0317954	0.0884607	0.715168	0.834194	TXLNA	protein_coding	taxilin alpha [Source:HGNC Symbol;Acc:HGNC:30685]
ENSG00000084674	4.43452	-0.0125485	0.463875	0.554097	0.712021	APOB	protein_coding	apolipoprotein B [Source:HGNC Symbol;Acc:HGNC:603]
ENSG00000084676	1901.25	-0.199044	0.110696	0.0705046	0.169688	NCOA1	protein_coding	nuclear receptor coactivator 1 [Source:HGNC Symbol;Acc:HGNC:7668]
ENSG00000084693	2182.16	-0.334606	0.11381	0.00236785	0.010944	AGBL5	protein_coding	ATP/GTP binding protein like 5 [Source:HGNC Symbol;Acc:HGNC:26147]
ENSG00000084710	138.19	-1.70035	0.287538	2.65503e-10	5.21393e-09	EFR3B	protein_coding	EFR3 homolog B [Source:HGNC Symbol;Acc:HGNC:29155]
ENSG00000084731	539.928	0.769477	0.183484	8.13351e-06	7.38079e-05	KIF3C	protein_coding	kinesin family member 3C [Source:HGNC Symbol;Acc:HGNC:6321]
ENSG00000084733	15023.8	0.21576	0.088049	0.0120396	0.0423978	RAB10	protein_coding	RAB10, member RAS oncogene family [Source:HGNC Symbol;Acc:HGNC:9759]
ENSG00000084734	8.89381	0.157727	0.470944	0.27369	0.451792	GCKR	protein_coding	glucokinase regulator [Source:HGNC Symbol;Acc:HGNC:4196]
ENSG00000084754	14368.3	0.410179	0.0857844	8.91479e-07	9.96781e-06	HADHA	protein_coding	hydroxyacyl-CoA dehydrogenase trifunctional multienzyme complex subunit alpha [Source:HGNC Symbol;Acc:HGNC:4801]
ENSG00000084764	764.205	0.600166	0.137965	6.32823e-06	5.89745e-05	MAPRE3	protein_coding	microtubule associated protein RP/EB family member 3 [Source:HGNC Symbol;Acc:HGNC:6892]
ENSG00000084774	535.861	0.0732418	0.256438	0.728812	0.842091	CAD	protein_coding	carbamoyl-phosphate synthetase 2, aspartate transcarbamylase, and dihydroorotase [Source:HGNC Symbol;Acc:HGNC:1424]
ENSG00000085063	26871	0.293113	0.098519	0.0022543	0.0104951	CD59	protein_coding	CD59 molecule (CD59 blood group) [Source:HGNC Symbol;Acc:HGNC:1689]
ENSG00000085117	1012.26	1.27366	0.214267	1.80922e-10	3.62946e-09	CD82	protein_coding	CD82 molecule [Source:HGNC Symbol;Acc:HGNC:6210]
ENSG00000085185	192.304	0.37034	0.276481	0.103087	0.224345	BCORL1	protein_coding	BCL6 corepressor like 1 [Source:HGNC Symbol;Acc:HGNC:25657]
ENSG00000085224	8402.35	-0.241253	0.0981361	0.0116418	0.0412369	ATRX	protein_coding	ATRX chromatin remodeler [Source:HGNC Symbol;Acc:HGNC:886]
ENSG00000085231	2131.36	0.478973	0.119111	3.07405e-05	0.000244192	AK6	protein_coding	adenylate kinase 6 [Source:HGNC Symbol;Acc:HGNC:49151]
ENSG00000085265	4.43742	0.018899	0.457898	0.76507	0.865587	FCN1	protein_coding	ficolin 1 [Source:HGNC Symbol;Acc:HGNC:3623]
ENSG00000085274	1884.82	-0.316501	0.123484	0.00779677	0.0296919	MYNN	protein_coding	myoneurin [Source:HGNC Symbol;Acc:HGNC:14955]
ENSG00000085276	1231.39	-0.548844	0.143415	5.57255e-05	0.000419599	MECOM	protein_coding	MDS1 and EVI1 complex locus [Source:HGNC Symbol;Acc:HGNC:3498]
ENSG00000085365	5175.47	0.114562	0.116425	0.305733	0.485966	SCAMP1	protein_coding	secretory carrier membrane protein 1 [Source:HGNC Symbol;Acc:HGNC:10563]
ENSG00000085377	3799.43	0.198144	0.103495	0.0477564	0.126788	PREP	protein_coding	prolyl endopeptidase [Source:HGNC Symbol;Acc:HGNC:9358]
ENSG00000085382	1887.87	0.11842	0.161	0.428388	0.607956	HACE1	protein_coding	HECT domain and ankyrin repeat containing E3 ubiquitin protein ligase 1 [Source:HGNC Symbol;Acc:HGNC:21033]
ENSG00000085415	3903.42	0.0186331	0.0972998	0.837406	0.909994	SEH1L	protein_coding	SEH1 like nucleoporin [Source:HGNC Symbol;Acc:HGNC:30379]
ENSG00000085433	2105.49	0.117736	0.126664	0.33325	0.514401	WDR47	protein_coding	WD repeat domain 47 [Source:HGNC Symbol;Acc:HGNC:29141]
ENSG00000085449	5303.67	0.2651	0.0965689	0.00494496	0.0203195	WDFY1	protein_coding	WD repeat and FYVE domain containing 1 [Source:HGNC Symbol;Acc:HGNC:20451]
ENSG00000085465	25.5275	0.0147883	0.370595	0.950925	0.974303	OVGP1	protein_coding	oviductal glycoprotein 1 [Source:HGNC Symbol;Acc:HGNC:8524]
ENSG00000085491	6261.67	0.0794885	0.091297	0.378328	0.559993	SLC25A24	protein_coding	solute carrier family 25 member 24 [Source:HGNC Symbol;Acc:HGNC:20662]
ENSG00000085511	659.378	0.0600441	0.169945	0.707113	0.828724	MAP3K4	protein_coding	mitogen-activated protein kinase kinase kinase 4 [Source:HGNC Symbol;Acc:HGNC:6856]
ENSG00000085514	10.6028	-0.263252	0.505335	0.188112	0.347261	PILRA	protein_coding	paired immunoglobin like type 2 receptor alpha [Source:HGNC Symbol;Acc:HGNC:20396]
ENSG00000085552	12.0499	-0.129694	0.436399	0.478545	0.651486	IGSF9	protein_coding	immunoglobulin superfamily member 9 [Source:HGNC Symbol;Acc:HGNC:18132]
ENSG00000085563	487.382	0.0609266	0.149866	0.663273	0.795802	ABCB1	protein_coding	ATP binding cassette subfamily B member 1 [Source:HGNC Symbol;Acc:HGNC:40]
ENSG00000085644	267.351	0.0138207	0.204702	0.944021	0.97052	ZNF213	protein_coding	zinc finger protein 213 [Source:HGNC Symbol;Acc:HGNC:13005]
ENSG00000085662	10666.5	1.18621	0.129439	7.58876e-21	4.3943e-19	AKR1B1	protein_coding	aldo-keto reductase family 1 member B [Source:HGNC Symbol;Acc:HGNC:381]
ENSG00000085719	7270.67	-0.223728	0.107903	0.0290921	0.0858894	CPNE3	protein_coding	copine 3 [Source:HGNC Symbol;Acc:HGNC:2316]
ENSG00000085721	3517.69	0.0159051	0.104519	0.827249	0.903769	RRN3	protein_coding	RRN3 homolog, RNA polymerase I transcription factor [Source:HGNC Symbol;Acc:HGNC:30346]
ENSG00000085733	5140.72	0.461451	0.101386	2.9883e-06	2.98204e-05	CTTN	protein_coding	cortactin [Source:HGNC Symbol;Acc:HGNC:3338]
ENSG00000085741	4130.66	-3.94417	0.127932	2.30225e-211	4.93258e-207	WNT11	protein_coding	Wnt family member 11 [Source:HGNC Symbol;Acc:HGNC:12776]
ENSG00000085760	1365.55	-0.259595	0.134029	0.0417958	0.114227	MTIF2	protein_coding	mitochondrial translational initiation factor 2 [Source:HGNC Symbol;Acc:HGNC:7441]
ENSG00000085788	2096.91	0.394869	0.151902	0.00551637	0.0222661	DDHD2	protein_coding	DDHD domain containing 2 [Source:HGNC Symbol;Acc:HGNC:29106]
ENSG00000085831	36.3686	2.58016	0.689359	8.15211e-06	7.3914e-05	TTC39A	protein_coding	tetratricopeptide repeat domain 39A [Source:HGNC Symbol;Acc:HGNC:18657]
ENSG00000085832	3564.12	0.333835	0.112731	0.00250501	0.0114777	EPS15	protein_coding	epidermal growth factor receptor pathway substrate 15 [Source:HGNC Symbol;Acc:HGNC:3419]
ENSG00000085840	164.098	0.0030446	0.233521	0.990159	0.995409	ORC1	protein_coding	origin recognition complex subunit 1 [Source:HGNC Symbol;Acc:HGNC:8487]
ENSG00000085871	807.801	0.306288	0.154098	0.0349661	0.0992908	MGST2	protein_coding	microsomal glutathione S-transferase 2 [Source:HGNC Symbol;Acc:HGNC:7063]
ENSG00000085872	1181.1	-0.179312	0.128631	0.144894	0.28768	CHERP	protein_coding	calcium homeostasis endoplasmic reticulum protein [Source:HGNC Symbol;Acc:HGNC:16930]
ENSG00000085978	1785.91	0.110085	0.105484	0.317501	0.497911	ATG16L1	protein_coding	autophagy related 16 like 1 [Source:HGNC Symbol;Acc:HGNC:21498]
ENSG00000085982	1032.08	-0.3809	0.182886	0.0284243	0.0842723	USP40	protein_coding	ubiquitin specific peptidase 40 [Source:HGNC Symbol;Acc:HGNC:20069]
ENSG00000085998	4027.6	-0.191054	0.1088	0.0698327	0.168468	POMGNT1	protein_coding	protein O-linked mannose N-acetylglucosaminyltransferase 1 (beta 1,2-) [Source:HGNC Symbol;Acc:HGNC:19139]
ENSG00000085999	196.036	-0.000501938	0.268879	0.996118	0.998055	RAD54L	protein_coding	RAD54 like [Source:HGNC Symbol;Acc:HGNC:9826]
ENSG00000086015	1238.85	0.983007	0.128398	3.45736e-15	1.18518e-13	MAST2	protein_coding	microtubule associated serine/threonine kinase 2 [Source:HGNC Symbol;Acc:HGNC:19035]
ENSG00000086061	18821.1	-0.088331	0.086067	0.286325	0.465279	DNAJA1	protein_coding	DnaJ heat shock protein family (Hsp40) member A1 [Source:HGNC Symbol;Acc:HGNC:5229]
ENSG00000086062	1877.42	0.62176	0.119983	8.41376e-08	1.13875e-06	B4GALT1	protein_coding	beta-1,4-galactosyltransferase 1 [Source:HGNC Symbol;Acc:HGNC:924]
ENSG00000086065	7637.71	-0.0334329	0.0930565	0.739223	0.848701	CHMP5	protein_coding	charged multivesicular body protein 5 [Source:HGNC Symbol;Acc:HGNC:26942]
ENSG00000086102	2274.58	0.0262676	0.104724	0.801883	0.88869	NFX1	protein_coding	nuclear transcription factor, X-box binding 1 [Source:HGNC Symbol;Acc:HGNC:7803]
ENSG00000086159	3.42034	0.00756292	0.464081	0.692991	NA	AQP6	protein_coding	aquaporin 6 [Source:HGNC Symbol;Acc:HGNC:639]
ENSG00000086189	2663.3	0.00649125	0.115669	0.954786	0.97634	DIMT1	protein_coding	DIMT1 rRNA methyltransferase and ribosome maturation factor [Source:HGNC Symbol;Acc:HGNC:30217]
ENSG00000086200	1855.02	0.270491	0.131335	0.0321613	0.0930278	IPO11	protein_coding	importin 11 [Source:HGNC Symbol;Acc:HGNC:20628]
ENSG00000086205	0.266495	-0.0172372	0.465983	0.778806	NA	FOLH1	protein_coding	folate hydrolase 1 [Source:HGNC Symbol;Acc:HGNC:3788]
ENSG00000086232	9450.09	0.0777193	0.101376	0.472813	0.647051	EIF2AK1	protein_coding	eukaryotic translation initiation factor 2 alpha kinase 1 [Source:HGNC Symbol;Acc:HGNC:24921]
ENSG00000086288	0.133248	-0.0156465	0.465805	0.867692	NA	NME8	protein_coding	NME/NM23 family member 8 [Source:HGNC Symbol;Acc:HGNC:16473]
ENSG00000086289	159.715	0.485245	0.272324	0.0316903	0.0919384	EPDR1	protein_coding	ependymin related 1 [Source:HGNC Symbol;Acc:HGNC:17572]
ENSG00000086300	41.8843	1.06559	0.628284	0.00583069	0.0233008	SNX10	protein_coding	sorting nexin 10 [Source:HGNC Symbol;Acc:HGNC:14974]
ENSG00000086475	5108.39	-0.195245	0.109466	0.0520441	0.134944	SEPHS1	protein_coding	selenophosphate synthetase 1 [Source:HGNC Symbol;Acc:HGNC:19685]
ENSG00000086504	3790.81	0.250862	0.0968119	0.00802643	0.0304096	MRPL28	protein_coding	mitochondrial ribosomal protein L28 [Source:HGNC Symbol;Acc:HGNC:14484]
ENSG00000086506	4.63022	-0.0182724	0.455812	0.793521	0.883987	HBQ1	protein_coding	hemoglobin subunit theta 1 [Source:HGNC Symbol;Acc:HGNC:4833]
ENSG00000086544	1534.14	0.293217	0.120254	0.0132768	0.0459243	ITPKC	protein_coding	inositol-trisphosphate 3-kinase C [Source:HGNC Symbol;Acc:HGNC:14897]
ENSG00000086548	0.666238	-0.0185715	0.466138	0.66234	NA	CEACAM6	protein_coding	CEA cell adhesion molecule 6 [Source:HGNC Symbol;Acc:HGNC:1818]
ENSG00000086570	4.42211	0.0200802	0.45092	0.844952	0.914937	FAT2	protein_coding	FAT atypical cadherin 2 [Source:HGNC Symbol;Acc:HGNC:3596]
ENSG00000086589	2521.19	-0.0463336	0.101995	0.626303	0.769147	RBM22	protein_coding	RNA binding motif protein 22 [Source:HGNC Symbol;Acc:HGNC:25503]
ENSG00000086598	54168.1	-0.0434413	0.090141	0.622061	0.765694	TMED2	protein_coding	transmembrane p24 trafficking protein 2 [Source:HGNC Symbol;Acc:HGNC:16996]
ENSG00000086619	442.904	-0.148244	0.205276	0.418374	0.598801	ERO1B	protein_coding	endoplasmic reticulum oxidoreductase 1 beta [Source:HGNC Symbol;Acc:HGNC:14355]
ENSG00000086666	7769.73	0.0567292	0.0944021	0.549903	0.7088	ZFAND6	protein_coding	zinc finger AN1-type containing 6 [Source:HGNC Symbol;Acc:HGNC:30164]
ENSG00000086696	168.53	1.69953	0.27173	3.15271e-11	7.0142e-10	HSD17B2	protein_coding	hydroxysteroid 17-beta dehydrogenase 2 [Source:HGNC Symbol;Acc:HGNC:5211]
ENSG00000086712	1361.03	-0.191688	0.117485	0.0919631	0.206142	TXLNG	protein_coding	taxilin gamma [Source:HGNC Symbol;Acc:HGNC:18578]
ENSG00000086717	1.0999	-0.00485567	0.465163	0.724751	NA	PPEF1	protein_coding	protein phosphatase with EF-hand domain 1 [Source:HGNC Symbol;Acc:HGNC:9243]
ENSG00000086730	15.4756	-0.351294	0.532116	0.144156	0.286654	LAT2	protein_coding	linker for activation of T cells family member 2 [Source:HGNC Symbol;Acc:HGNC:12749]
ENSG00000086758	1339.71	0.241156	0.144137	0.0764642	0.179968	HUWE1	protein_coding	HECT, UBA and WWE domain containing E3 ubiquitin protein ligase 1 [Source:HGNC Symbol;Acc:HGNC:30892]
ENSG00000086827	2332.38	0.209969	0.128358	0.0954174	0.211605	ZW10	protein_coding	zw10 kinetochore protein [Source:HGNC Symbol;Acc:HGNC:13194]
ENSG00000086848	1639.99	0.355913	0.137705	0.00593475	0.0236518	ALG9	protein_coding	ALG9 alpha-1,2-mannosyltransferase [Source:HGNC Symbol;Acc:HGNC:15672]
ENSG00000086967	28.0578	0.579968	0.798999	0.0411056	0.112605	MYBPC2	protein_coding	myosin binding protein C2 [Source:HGNC Symbol;Acc:HGNC:7550]
ENSG00000086991	755.958	-0.229047	0.212135	0.219811	0.389169	NOX4	protein_coding	NADPH oxidase 4 [Source:HGNC Symbol;Acc:HGNC:7891]
ENSG00000087008	1472.25	0.26663	0.115979	0.0155963	0.0522601	ACOX3	protein_coding	acyl-CoA oxidase 3, pristanoyl [Source:HGNC Symbol;Acc:HGNC:121]
ENSG00000087053	5012.75	0.0356358	0.105272	0.727443	0.841432	MTMR2	protein_coding	myotubularin related protein 2 [Source:HGNC Symbol;Acc:HGNC:7450]
ENSG00000087074	4933.94	0.68778	0.0926598	3.99947e-14	1.24367e-12	PPP1R15A	protein_coding	protein phosphatase 1 regulatory subunit 15A [Source:HGNC Symbol;Acc:HGNC:14375]
ENSG00000087076	614.026	2.26911	0.233724	3.64127e-24	2.65355e-22	HSD17B14	protein_coding	hydroxysteroid 17-beta dehydrogenase 14 [Source:HGNC Symbol;Acc:HGNC:23238]
ENSG00000087077	2976.61	0.0485091	0.102743	0.614402	0.760523	TRIP6	protein_coding	thyroid hormone receptor interactor 6 [Source:HGNC Symbol;Acc:HGNC:12311]
ENSG00000087085	198.45	-0.589804	0.284409	0.011923	0.0420493	ACHE	protein_coding	acetylcholinesterase (Cartwright blood group) [Source:HGNC Symbol;Acc:HGNC:108]
ENSG00000087086	650177	1.12435	0.0894849	4.89427e-37	8.96237e-35	FTL	protein_coding	ferritin light chain [Source:HGNC Symbol;Acc:HGNC:3999]
ENSG00000087087	2957.19	-0.0677445	0.100232	0.476894	0.650363	SRRT	protein_coding	serrate, RNA effector molecule [Source:HGNC Symbol;Acc:HGNC:24101]
ENSG00000087088	2048.1	0.725819	0.106273	2.56261e-12	6.48217e-11	BAX	protein_coding	BCL2 associated X, apoptosis regulator [Source:HGNC Symbol;Acc:HGNC:959]
ENSG00000087095	268.261	-0.742343	0.23605	0.000412302	0.00245037	NLK	protein_coding	nemo like kinase [Source:HGNC Symbol;Acc:HGNC:29858]
ENSG00000087111	6005.79	0.111464	0.0861351	0.190776	0.350848	PIGS	protein_coding	phosphatidylinositol glycan anchor biosynthesis class S [Source:HGNC Symbol;Acc:HGNC:14937]
ENSG00000087116	1119.13	0.181559	0.158618	0.220245	0.38965	ADAMTS2	protein_coding	ADAM metallopeptidase with thrombospondin type 1 motif 2 [Source:HGNC Symbol;Acc:HGNC:218]
ENSG00000087128	0.266495	-0.0172372	0.465983	0.778806	NA	TMPRSS11E	protein_coding	transmembrane serine protease 11E [Source:HGNC Symbol;Acc:HGNC:24465]
ENSG00000087152	321.203	-0.264822	0.21902	0.166921	0.319369	ATXN7L3	protein_coding	ataxin 7 like 3 [Source:HGNC Symbol;Acc:HGNC:25416]
ENSG00000087157	1688.82	-0.335717	0.122417	0.00430978	0.018102	PGS1	protein_coding	phosphatidylglycerophosphate synthase 1 [Source:HGNC Symbol;Acc:HGNC:30029]
ENSG00000087191	5711.42	0.0318629	0.090046	0.677357	0.806647	PSMC5	protein_coding	proteasome 26S subunit, ATPase 5 [Source:HGNC Symbol;Acc:HGNC:9552]
ENSG00000087206	992.899	-0.0458407	0.13693	0.721599	0.837545	UIMC1	protein_coding	ubiquitin interaction motif containing 1 [Source:HGNC Symbol;Acc:HGNC:30298]
ENSG00000087237	1.16722	0.00265733	0.462918	0.933381	NA	CETP	protein_coding	cholesteryl ester transfer protein [Source:HGNC Symbol;Acc:HGNC:1869]
ENSG00000087245	81961.3	0.95461	0.13045	4.41863e-14	1.36214e-12	MMP2	protein_coding	matrix metallopeptidase 2 [Source:HGNC Symbol;Acc:HGNC:7166]
ENSG00000087250	55.3471	6.49219	0.812198	5.71896e-16	2.13465e-14	MT3	protein_coding	metallothionein 3 [Source:HGNC Symbol;Acc:HGNC:7408]
ENSG00000087253	1517.79	0.662561	0.138148	6.00779e-07	6.93892e-06	LPCAT2	protein_coding	lysophosphatidylcholine acyltransferase 2 [Source:HGNC Symbol;Acc:HGNC:26032]
ENSG00000087258	18.7467	-0.151032	0.420029	0.476934	0.650363	GNAO1	protein_coding	G protein subunit alpha o1 [Source:HGNC Symbol;Acc:HGNC:4389]
ENSG00000087263	4712.94	0.140919	0.10325	0.160218	0.309278	OGFOD1	protein_coding	2-oxoglutarate and iron dependent oxygenase domain containing 1 [Source:HGNC Symbol;Acc:HGNC:25585]
ENSG00000087266	910.47	0.5915	0.204086	0.00121502	0.00623067	SH3BP2	protein_coding	SH3 domain binding protein 2 [Source:HGNC Symbol;Acc:HGNC:10825]
ENSG00000087269	1801.37	0.53352	0.118185	2.95802e-06	2.95595e-05	NOP14	protein_coding	NOP14 nucleolar protein [Source:HGNC Symbol;Acc:HGNC:16821]
ENSG00000087274	8785.62	-0.000311461	0.0860705	0.982048	0.991442	ADD1	protein_coding	adducin 1 [Source:HGNC Symbol;Acc:HGNC:243]
ENSG00000087299	273.408	0.528966	0.221404	0.00715455	0.027674	L2HGDH	protein_coding	L-2-hydroxyglutarate dehydrogenase [Source:HGNC Symbol;Acc:HGNC:20499]
ENSG00000087301	955.964	0.191902	0.159978	0.205534	0.36993	TXNDC16	protein_coding	thioredoxin domain containing 16 [Source:HGNC Symbol;Acc:HGNC:19965]
ENSG00000087302	8809.12	0.1679	0.0949519	0.0705368	0.169727	RTRAF	protein_coding	RNA transcription, translation and transport factor [Source:HGNC Symbol;Acc:HGNC:23169]
ENSG00000087303	8025.19	0.920642	0.12933	1.55193e-13	4.49538e-12	NID2	protein_coding	nidogen 2 [Source:HGNC Symbol;Acc:HGNC:13389]
ENSG00000087338	2032.78	-0.161021	0.107405	0.123697	0.256629	GMCL1	protein_coding	germ cell-less 1, spermatogenesis associated [Source:HGNC Symbol;Acc:HGNC:23843]
ENSG00000087365	5198.53	0.0533503	0.0875051	0.528949	0.692884	SF3B2	protein_coding	splicing factor 3b subunit 2 [Source:HGNC Symbol;Acc:HGNC:10769]
ENSG00000087448	2515.56	-0.426818	0.128905	0.000610367	0.00344497	KLHL42	protein_coding	kelch like family member 42 [Source:HGNC Symbol;Acc:HGNC:29252]
ENSG00000087460	33809	0.244701	0.116876	0.0285255	0.0845076	GNAS	protein_coding	GNAS complex locus [Source:HGNC Symbol;Acc:HGNC:4392]
ENSG00000087470	5826.18	0.172007	0.0927369	0.0582247	0.146574	DNM1L	protein_coding	dynamin 1 like [Source:HGNC Symbol;Acc:HGNC:2973]
ENSG00000087494	2699.18	-2.89176	0.430889	1.12932e-13	3.31449e-12	PTHLH	protein_coding	parathyroid hormone like hormone [Source:HGNC Symbol;Acc:HGNC:9607]
ENSG00000087495	0.800262	0.0219898	0.464575	0.858866	NA	PHACTR3	protein_coding	phosphatase and actin regulator 3 [Source:HGNC Symbol;Acc:HGNC:15833]
ENSG00000087502	5577.92	-0.0459702	0.0947989	0.617205	0.762608	ERGIC2	protein_coding	ERGIC and golgi 2 [Source:HGNC Symbol;Acc:HGNC:30208]
ENSG00000087510	179.002	-0.0267097	0.241478	0.893465	0.943458	TFAP2C	protein_coding	transcription factor AP-2 gamma [Source:HGNC Symbol;Acc:HGNC:11744]
ENSG00000087586	1534.26	-0.248553	0.137058	0.0558217	0.142023	AURKA	protein_coding	aurora kinase A [Source:HGNC Symbol;Acc:HGNC:11393]
ENSG00000087589	26.7169	0.097372	0.375808	0.668396	0.800156	CASS4	protein_coding	Cas scaffold protein family member 4 [Source:HGNC Symbol;Acc:HGNC:15878]
ENSG00000087842	2066.07	0.0037584	0.128227	0.994673	0.99742	PIR	protein_coding	pirin [Source:HGNC Symbol;Acc:HGNC:30048]
ENSG00000087884	1017.72	-0.0870937	0.13463	0.49509	0.665502	AAMDC	protein_coding	adipogenesis associated Mth938 domain containing [Source:HGNC Symbol;Acc:HGNC:30205]
ENSG00000087903	305.861	1.00448	0.242299	5.91364e-06	5.54242e-05	RFX2	protein_coding	regulatory factor X2 [Source:HGNC Symbol;Acc:HGNC:9983]
ENSG00000087995	1260.71	0.177475	0.114404	0.10287	0.223959	METTL2A	protein_coding	methyltransferase like 2A [Source:HGNC Symbol;Acc:HGNC:25755]
ENSG00000088002	7.39291	0.183788	0.487423	0.23895	0.412193	SULT2B1	protein_coding	sulfotransferase family 2B member 1 [Source:HGNC Symbol;Acc:HGNC:11459]
ENSG00000088035	1965.89	-0.357495	0.122414	0.00234424	0.0108572	ALG6	protein_coding	ALG6 alpha-1,3-glucosyltransferase [Source:HGNC Symbol;Acc:HGNC:23157]
ENSG00000088038	420.69	-0.305015	0.197529	0.0870967	0.19801	CNOT3	protein_coding	CCR4-NOT transcription complex subunit 3 [Source:HGNC Symbol;Acc:HGNC:7879]
ENSG00000088053	3.21184	0.029924	0.462517	0.469374	NA	GP6	protein_coding	glycoprotein VI platelet [Source:HGNC Symbol;Acc:HGNC:14388]
ENSG00000088179	736.521	0.0322061	0.173734	0.841698	0.912749	PTPN4	protein_coding	protein tyrosine phosphatase non-receptor type 4 [Source:HGNC Symbol;Acc:HGNC:9656]
ENSG00000088205	3159.96	0.0959582	0.0950913	0.286334	0.465279	DDX18	protein_coding	DEAD-box helicase 18 [Source:HGNC Symbol;Acc:HGNC:2741]
ENSG00000088247	535.34	0.350739	0.164228	0.0224248	0.069671	KHSRP	protein_coding	KH-type splicing regulatory protein [Source:HGNC Symbol;Acc:HGNC:6316]
ENSG00000088256	2108.74	0.615849	0.602705	0.0357722	0.100977	GNA11	protein_coding	G protein subunit alpha 11 [Source:HGNC Symbol;Acc:HGNC:4379]
ENSG00000088280	2879.79	-0.104815	0.116087	0.33904	0.520824	ASAP3	protein_coding	ArfGAP with SH3 domain, ankyrin repeat and PH domain 3 [Source:HGNC Symbol;Acc:HGNC:14987]
ENSG00000088298	3111.7	0.417622	0.101728	2.49312e-05	0.000201035	EDEM2	protein_coding	ER degradation enhancing alpha-mannosidase like protein 2 [Source:HGNC Symbol;Acc:HGNC:15877]
ENSG00000088305	197.747	0.787811	0.321433	0.00295238	0.0131425	DNMT3B	protein_coding	DNA methyltransferase 3 beta [Source:HGNC Symbol;Acc:HGNC:2979]
ENSG00000088320	0	NA	NA	NA	NA	REM1	protein_coding	RRAD and GEM like GTPase 1 [Source:HGNC Symbol;Acc:HGNC:15922]
ENSG00000088325	3798.19	0.287213	0.114352	0.00931585	0.0343591	TPX2	protein_coding	TPX2 microtubule nucleation factor [Source:HGNC Symbol;Acc:HGNC:1249]
ENSG00000088340	323.381	2.77962	0.242373	6.67126e-32	8.35858e-30	FER1L4	transcribed_unitary_pseudogene	fer-1 like family member 4 (pseudogene) [Source:HGNC Symbol;Acc:HGNC:15801]
ENSG00000088356	1999.46	0.534627	0.108633	3.9621e-07	4.716e-06	PDRG1	protein_coding	p53 and DNA damage regulated 1 [Source:HGNC Symbol;Acc:HGNC:16119]
ENSG00000088367	229.619	0.394192	0.246064	0.0617263	0.153314	EPB41L1	protein_coding	erythrocyte membrane protein band 4.1 like 1 [Source:HGNC Symbol;Acc:HGNC:3378]
ENSG00000088386	1.32082	-0.000112488	0.464665	0.986512	NA	SLC15A1	protein_coding	solute carrier family 15 member 1 [Source:HGNC Symbol;Acc:HGNC:10920]
ENSG00000088387	248.735	0.00258781	0.419961	0.992243	0.996336	DOCK9	protein_coding	dedicator of cytokinesis 9 [Source:HGNC Symbol;Acc:HGNC:14132]
ENSG00000088448	4719.14	-0.352816	0.0908515	6.92939e-05	0.000510834	ANKRD10	protein_coding	ankyrin repeat domain 10 [Source:HGNC Symbol;Acc:HGNC:20265]
ENSG00000088451	1056.37	-0.469722	0.15167	0.000984576	0.00518421	TGDS	protein_coding	TDP-glucose 4,6-dehydratase [Source:HGNC Symbol;Acc:HGNC:20324]
ENSG00000088538	130.419	-0.0405566	0.244389	0.843172	0.913894	DOCK3	protein_coding	dedicator of cytokinesis 3 [Source:HGNC Symbol;Acc:HGNC:2989]
ENSG00000088543	797.335	-0.214991	0.147553	0.121655	0.253819	C3orf18	protein_coding	chromosome 3 open reading frame 18 [Source:HGNC Symbol;Acc:HGNC:24837]
ENSG00000088682	2390.32	0.197994	0.103069	0.0478569	0.126894	COQ9	protein_coding	coenzyme Q9 [Source:HGNC Symbol;Acc:HGNC:25302]
ENSG00000088726	3.99918	0.14036	0.475587	0.294749	NA	TMEM40	protein_coding	transmembrane protein 40 [Source:HGNC Symbol;Acc:HGNC:25620]
ENSG00000088727	121.423	0.187828	0.271231	0.396728	0.577868	KIF9	protein_coding	kinesin family member 9 [Source:HGNC Symbol;Acc:HGNC:16666]
ENSG00000088756	3264.31	-0.591386	0.120537	3.68405e-07	4.40462e-06	ARHGAP28	protein_coding	Rho GTPase activating protein 28 [Source:HGNC Symbol;Acc:HGNC:25509]
ENSG00000088766	3449.28	0.182362	0.102421	0.0675036	0.164069	CRLS1	protein_coding	cardiolipin synthase 1 [Source:HGNC Symbol;Acc:HGNC:16148]
ENSG00000088782	0	NA	NA	NA	NA	DEFB127	protein_coding	defensin beta 127 [Source:HGNC Symbol;Acc:HGNC:16206]
ENSG00000088808	319.487	0.0752551	0.242648	0.71447	0.833734	PPP1R13B	protein_coding	protein phosphatase 1 regulatory subunit 13B [Source:HGNC Symbol;Acc:HGNC:14950]
ENSG00000088812	1412.99	0.383184	0.136457	0.00298628	0.0132713	ATRN	protein_coding	attractin [Source:HGNC Symbol;Acc:HGNC:885]
ENSG00000088826	1601.95	0.270356	0.149141	0.0542599	0.13914	SMOX	protein_coding	spermine oxidase [Source:HGNC Symbol;Acc:HGNC:15862]
ENSG00000088827	2.11886	-0.00129764	0.464732	0.823652	NA	SIGLEC1	protein_coding	sialic acid binding Ig like lectin 1 [Source:HGNC Symbol;Acc:HGNC:11127]
ENSG00000088832	2796.89	0.327092	0.105063	0.00149814	0.00745936	FKBP1A	protein_coding	FKBP prolyl isomerase 1A [Source:HGNC Symbol;Acc:HGNC:3711]
ENSG00000088833	4501.13	0.0309922	0.0983107	0.78835	0.880671	NSFL1C	protein_coding	NSFL1 cofactor [Source:HGNC Symbol;Acc:HGNC:15912]
ENSG00000088836	147.641	0.54204	0.315403	0.0284264	0.0842723	SLC4A11	protein_coding	solute carrier family 4 member 11 [Source:HGNC Symbol;Acc:HGNC:16438]
ENSG00000088854	807.266	-0.43397	0.14456	0.00147289	0.00735759	C20orf194	protein_coding	chromosome 20 open reading frame 194 [Source:HGNC Symbol;Acc:HGNC:17721]
ENSG00000088876	717.942	-0.530568	0.152062	0.000202604	0.00131539	ZNF343	protein_coding	zinc finger protein 343 [Source:HGNC Symbol;Acc:HGNC:16017]
ENSG00000088881	82.8029	-0.93023	0.499229	0.00627729	0.024791	EBF4	protein_coding	EBF family member 4 [Source:HGNC Symbol;Acc:HGNC:29278]
ENSG00000088882	3317.86	-1.34479	0.132702	2.58949e-25	2.1095e-23	CPXM1	protein_coding	carboxypeptidase X, M14 family member 1 [Source:HGNC Symbol;Acc:HGNC:15771]
ENSG00000088888	2496.97	0.159808	0.101084	0.101058	0.220869	MAVS	protein_coding	mitochondrial antiviral signaling protein [Source:HGNC Symbol;Acc:HGNC:29233]
ENSG00000088899	302.632	1.02588	0.21295	2.13535e-07	2.69752e-06	LZTS3	protein_coding	leucine zipper tumor suppressor family member 3 [Source:HGNC Symbol;Acc:HGNC:30139]
ENSG00000088926	0.133248	-0.0156465	0.465805	0.867692	NA	F11	protein_coding	coagulation factor XI [Source:HGNC Symbol;Acc:HGNC:3529]
ENSG00000088930	6587.24	-0.151648	0.0846158	0.0687927	0.16645	XRN2	protein_coding	5'-3' exoribonuclease 2 [Source:HGNC Symbol;Acc:HGNC:12836]
ENSG00000088970	1280.78	-0.732361	0.165942	2.70691e-06	2.72408e-05	KIZ	protein_coding	kizuna centrosomal protein [Source:HGNC Symbol;Acc:HGNC:15865]
ENSG00000088986	16210.9	0.244393	0.0954709	0.00875067	0.0326228	DYNLL1	protein_coding	dynein light chain LC8-type 1 [Source:HGNC Symbol;Acc:HGNC:15476]
ENSG00000088992	5.90774	-0.130351	0.469366	0.321406	0.502014	TESC	protein_coding	tescalcin [Source:HGNC Symbol;Acc:HGNC:26065]
ENSG00000089006	4722.1	-0.089493	0.10514	0.344027	0.525588	SNX5	protein_coding	sorting nexin 5 [Source:HGNC Symbol;Acc:HGNC:14969]
ENSG00000089009	9442.79	0.111706	0.0892158	0.219776	0.389148	RPL6	protein_coding	ribosomal protein L6 [Source:HGNC Symbol;Acc:HGNC:10362]
ENSG00000089012	0	NA	NA	NA	NA	SIRPG	protein_coding	signal regulatory protein gamma [Source:HGNC Symbol;Acc:HGNC:15757]
ENSG00000089022	1867.48	0.107427	0.103456	0.286509	0.465457	MAPKAPK5	protein_coding	MAPK activated protein kinase 5 [Source:HGNC Symbol;Acc:HGNC:6889]
ENSG00000089041	295.162	2.15712	0.828686	8.61803e-05	0.000618771	P2RX7	protein_coding	purinergic receptor P2X 7 [Source:HGNC Symbol;Acc:HGNC:8537]
ENSG00000089048	1510.76	0.264261	0.118258	0.0203766	0.0647247	ESF1	protein_coding	ESF1 nucleolar pre-rRNA processing protein homolog [Source:HGNC Symbol;Acc:HGNC:15898]
ENSG00000089050	985.897	-0.0237932	0.129891	0.847273	0.916069	RBBP9	protein_coding	RB binding protein 9, serine hydrolase [Source:HGNC Symbol;Acc:HGNC:9892]
ENSG00000089053	10277.1	-0.140012	0.0952384	0.133504	0.270902	ANAPC5	protein_coding	anaphase promoting complex subunit 5 [Source:HGNC Symbol;Acc:HGNC:15713]
ENSG00000089057	904.573	-0.301409	0.138095	0.0205921	0.0652641	SLC23A2	protein_coding	solute carrier family 23 member 2 [Source:HGNC Symbol;Acc:HGNC:10973]
ENSG00000089060	2072.07	-0.0610674	0.127835	0.602196	0.751999	SLC8B1	protein_coding	solute carrier family 8 member B1 [Source:HGNC Symbol;Acc:HGNC:26175]
ENSG00000089063	8657.54	0.219272	0.0970981	0.0239055	0.0733146	TMEM230	protein_coding	transmembrane protein 230 [Source:HGNC Symbol;Acc:HGNC:15876]
ENSG00000089091	110.985	0.0729654	0.257673	0.734038	0.845343	DZANK1	protein_coding	double zinc ribbon and ankyrin repeat domains 1 [Source:HGNC Symbol;Acc:HGNC:15858]
ENSG00000089094	386.439	0.0716225	0.195801	0.686207	0.813173	KDM2B	protein_coding	lysine demethylase 2B [Source:HGNC Symbol;Acc:HGNC:13610]
ENSG00000089101	3.06343	-0.054258	0.460124	0.550674	NA	CFAP61	protein_coding	cilia and flagella associated protein 61 [Source:HGNC Symbol;Acc:HGNC:15872]
ENSG00000089116	3.44901	-0.0136867	0.463485	0.498297	NA	LHX5	protein_coding	LIM homeobox 5 [Source:HGNC Symbol;Acc:HGNC:14216]
ENSG00000089123	617.715	-0.416316	0.171158	0.00838802	0.0315176	TASP1	protein_coding	taspase 1 [Source:HGNC Symbol;Acc:HGNC:15859]
ENSG00000089127	29.7273	0.0790119	0.364195	0.732115	0.844384	OAS1	protein_coding	2'-5'-oligoadenylate synthetase 1 [Source:HGNC Symbol;Acc:HGNC:8086]
ENSG00000089154	1074.6	0.157191	0.145648	0.272388	0.450267	GCN1	protein_coding	GCN1 activator of EIF2AK4 [Source:HGNC Symbol;Acc:HGNC:4199]
ENSG00000089157	21202.3	-9.84243e-05	0.0949317	0.953553	0.975704	RPLP0	protein_coding	ribosomal protein lateral stalk subunit P0 [Source:HGNC Symbol;Acc:HGNC:10371]
ENSG00000089159	5113.99	0.702559	0.0959461	4.23848e-14	1.31038e-12	PXN	protein_coding	paxillin [Source:HGNC Symbol;Acc:HGNC:9718]
ENSG00000089163	39.234	0.226339	0.38922	0.344951	0.526582	SIRT4	protein_coding	sirtuin 4 [Source:HGNC Symbol;Acc:HGNC:14932]
ENSG00000089169	1.33502	-0.0031886	0.465385	0.866358	NA	RPH3A	protein_coding	rabphilin 3A [Source:HGNC Symbol;Acc:HGNC:17056]
ENSG00000089177	904.281	0.612861	0.142449	6.03717e-06	5.64585e-05	KIF16B	protein_coding	kinesin family member 16B [Source:HGNC Symbol;Acc:HGNC:15869]
ENSG00000089195	1082.07	0.213778	0.133369	0.0878176	0.199247	TRMT6	protein_coding	tRNA methyltransferase 6 [Source:HGNC Symbol;Acc:HGNC:20900]
ENSG00000089199	101.301	-0.607554	0.32357	0.0184025	0.0597385	CHGB	protein_coding	chromogranin B [Source:HGNC Symbol;Acc:HGNC:1930]
ENSG00000089220	17782.3	0.144016	0.0899579	0.1414	0.282958	PEBP1	protein_coding	phosphatidylethanolamine binding protein 1 [Source:HGNC Symbol;Acc:HGNC:8630]
ENSG00000089225	873.756	0.429454	0.1743	0.00736992	0.0283789	TBX5	protein_coding	T-box transcription factor 5 [Source:HGNC Symbol;Acc:HGNC:11604]
ENSG00000089234	2647.31	0.0701162	0.0973352	0.449073	0.626686	BRAP	protein_coding	BRCA1 associated protein [Source:HGNC Symbol;Acc:HGNC:1099]
ENSG00000089248	6391.92	0.593345	0.0999433	1.33138e-09	2.35937e-08	ERP29	protein_coding	endoplasmic reticulum protein 29 [Source:HGNC Symbol;Acc:HGNC:13799]
ENSG00000089250	17.1874	-0.00490611	0.465557	0.584733	0.738238	NOS1	protein_coding	nitric oxide synthase 1 [Source:HGNC Symbol;Acc:HGNC:7872]
ENSG00000089280	6615.12	-0.249443	0.105712	0.0148676	0.0503537	FUS	protein_coding	FUS RNA binding protein [Source:HGNC Symbol;Acc:HGNC:4010]
ENSG00000089289	1787.81	-0.412774	0.107024	7.12236e-05	0.000523487	IGBP1	protein_coding	immunoglobulin binding protein 1 [Source:HGNC Symbol;Acc:HGNC:5461]
ENSG00000089327	2066.54	0.577927	0.114941	1.9908e-07	2.52534e-06	FXYD5	protein_coding	FXYD domain containing ion transport regulator 5 [Source:HGNC Symbol;Acc:HGNC:4029]
ENSG00000089335	2781.67	-0.637865	0.116092	1.35609e-08	2.08423e-07	ZNF302	protein_coding	zinc finger protein 302 [Source:HGNC Symbol;Acc:HGNC:13848]
ENSG00000089351	1022.63	-0.0992123	0.129871	0.416299	0.597102	GRAMD1A	protein_coding	GRAM domain containing 1A [Source:HGNC Symbol;Acc:HGNC:29305]
ENSG00000089356	5.03603	0.0999151	0.466869	0.256042	0.431333	FXYD3	protein_coding	FXYD domain containing ion transport regulator 3 [Source:HGNC Symbol;Acc:HGNC:4027]
ENSG00000089472	1633.89	-0.688421	0.128452	2.46686e-08	3.65769e-07	HEPH	protein_coding	hephaestin [Source:HGNC Symbol;Acc:HGNC:4866]
ENSG00000089486	674.103	0.676803	0.192902	0.000130657	0.000899818	CDIP1	protein_coding	cell death inducing p53 target 1 [Source:HGNC Symbol;Acc:HGNC:13234]
ENSG00000089505	20.1404	0.148449	0.414077	0.486579	0.658723	CMTM1	protein_coding	CKLF like MARVEL transmembrane domain containing 1 [Source:HGNC Symbol;Acc:HGNC:19172]
ENSG00000089558	0	NA	NA	NA	NA	KCNH4	protein_coding	potassium voltage-gated channel subfamily H member 4 [Source:HGNC Symbol;Acc:HGNC:6253]
ENSG00000089597	13859.8	0.558125	0.0915954	4.28194e-10	8.16923e-09	GANAB	protein_coding	glucosidase II alpha subunit [Source:HGNC Symbol;Acc:HGNC:4138]
ENSG00000089639	373.153	-0.194961	0.252829	0.353871	0.535804	GMIP	protein_coding	GEM interacting protein [Source:HGNC Symbol;Acc:HGNC:24852]
ENSG00000089682	2178.47	-0.123554	0.118297	0.278157	0.456123	RBM41	protein_coding	RNA binding motif protein 41 [Source:HGNC Symbol;Acc:HGNC:25617]
ENSG00000089685	2558.82	-0.530282	0.181593	0.00129189	0.00657608	BIRC5	protein_coding	baculoviral IAP repeat containing 5 [Source:HGNC Symbol;Acc:HGNC:593]
ENSG00000089692	2.95563	0.1073	0.47035	0.298999	NA	LAG3	protein_coding	lymphocyte activating 3 [Source:HGNC Symbol;Acc:HGNC:6476]
ENSG00000089693	14141.1	0.131589	0.0965549	0.198502	0.360446	MLF2	protein_coding	myeloid leukemia factor 2 [Source:HGNC Symbol;Acc:HGNC:7126]
ENSG00000089723	269.999	0.219456	0.204013	0.220724	0.390232	OTUB2	protein_coding	OTU deubiquitinase, ubiquitin aldehyde binding 2 [Source:HGNC Symbol;Acc:HGNC:20351]
ENSG00000089737	7621.46	-0.157817	0.0875164	0.0669769	0.163029	DDX24	protein_coding	DEAD-box helicase 24 [Source:HGNC Symbol;Acc:HGNC:13266]
ENSG00000089775	698.588	0.392058	0.229402	0.0461398	0.123414	ZBTB25	protein_coding	zinc finger and BTB domain containing 25 [Source:HGNC Symbol;Acc:HGNC:13112]
ENSG00000089818	2655.95	-0.0453843	0.105932	0.670297	0.801715	NECAP1	protein_coding	NECAP endocytosis associated 1 [Source:HGNC Symbol;Acc:HGNC:24539]
ENSG00000089820	48.6319	-0.0344104	0.361452	0.874669	0.932374	ARHGAP4	protein_coding	Rho GTPase activating protein 4 [Source:HGNC Symbol;Acc:HGNC:674]
ENSG00000089847	42.8122	-1.09556	0.554862	0.00419874	0.0177257	ANKRD24	protein_coding	ankyrin repeat domain 24 [Source:HGNC Symbol;Acc:HGNC:29424]
ENSG00000089876	4496.6	0.815931	0.118708	1.55245e-12	4.06616e-11	DHX32	protein_coding	DEAH-box helicase 32 (putative) [Source:HGNC Symbol;Acc:HGNC:16717]
ENSG00000089902	292.217	0.118215	0.181842	0.486362	0.658512	RCOR1	protein_coding	REST corepressor 1 [Source:HGNC Symbol;Acc:HGNC:17441]
ENSG00000089916	1728.66	-0.0882148	0.130279	0.488551	0.66035	GPATCH2L	protein_coding	G-patch domain containing 2 like [Source:HGNC Symbol;Acc:HGNC:20210]
ENSG00000090006	4366.92	-1.13435	0.114307	2.66389e-24	1.98173e-22	LTBP4	protein_coding	latent transforming growth factor beta binding protein 4 [Source:HGNC Symbol;Acc:HGNC:6717]
ENSG00000090013	2043.44	0.830046	0.110668	1.62764e-14	5.25184e-13	BLVRB	protein_coding	biliverdin reductase B [Source:HGNC Symbol;Acc:HGNC:1063]
ENSG00000090020	814.338	0.877125	0.153937	2.53463e-09	4.33847e-08	SLC9A1	protein_coding	solute carrier family 9 member A1 [Source:HGNC Symbol;Acc:HGNC:11071]
ENSG00000090054	9269.4	-0.0140865	0.0871876	0.813296	0.895788	SPTLC1	protein_coding	serine palmitoyltransferase long chain base subunit 1 [Source:HGNC Symbol;Acc:HGNC:11277]
ENSG00000090060	4005.41	0.0433851	0.106194	0.676315	0.806122	PAPOLA	protein_coding	poly(A) polymerase alpha [Source:HGNC Symbol;Acc:HGNC:14981]
ENSG00000090061	338.396	-0.0110208	0.197577	0.949218	0.973122	CCNK	protein_coding	cyclin K [Source:HGNC Symbol;Acc:HGNC:1596]
ENSG00000090097	2801.32	-0.00598746	0.108805	0.952219	0.975019	PCBP4	protein_coding	poly(rC) binding protein 4 [Source:HGNC Symbol;Acc:HGNC:8652]
ENSG00000090104	326.356	-1.74059	0.223291	3.74169e-16	1.42138e-14	RGS1	protein_coding	regulator of G protein signaling 1 [Source:HGNC Symbol;Acc:HGNC:9991]
ENSG00000090238	1455.18	-0.0870421	0.144794	0.523066	0.687907	YPEL3	protein_coding	yippee like 3 [Source:HGNC Symbol;Acc:HGNC:18327]
ENSG00000090263	998.411	-0.152248	0.124437	0.198459	0.360399	MRPS33	protein_coding	mitochondrial ribosomal protein S33 [Source:HGNC Symbol;Acc:HGNC:16634]
ENSG00000090266	4388.13	0.321155	0.0905297	0.00024547	0.00155782	NDUFB2	protein_coding	NADH:ubiquinone oxidoreductase subunit B2 [Source:HGNC Symbol;Acc:HGNC:7697]
ENSG00000090273	7792.32	0.119134	0.0854635	0.15622	0.303804	NUDC	protein_coding	nuclear distribution C, dynein complex regulator [Source:HGNC Symbol;Acc:HGNC:8045]
ENSG00000090316	4204.93	0.0868514	0.105597	0.365031	0.547099	MAEA	protein_coding	macrophage erythroblast attacher, E3 ubiquitin ligase [Source:HGNC Symbol;Acc:HGNC:13731]
ENSG00000090339	3672.72	2.06141	0.186933	2.13522e-30	2.34601e-28	ICAM1	protein_coding	intercellular adhesion molecule 1 [Source:HGNC Symbol;Acc:HGNC:5344]
ENSG00000090372	3646.79	0.0772304	0.0968716	0.415462	0.59636	STRN4	protein_coding	striatin 4 [Source:HGNC Symbol;Acc:HGNC:15721]
ENSG00000090376	14.9445	-0.11359	0.45624	0.364573	0.546604	IRAK3	protein_coding	interleukin 1 receptor associated kinase 3 [Source:HGNC Symbol;Acc:HGNC:17020]
ENSG00000090382	4.71345	-0.24619	0.546554	0.0594346	0.148934	LYZ	protein_coding	lysozyme [Source:HGNC Symbol;Acc:HGNC:6740]
ENSG00000090402	0.666238	-0.0185715	0.466138	0.66234	NA	SI	protein_coding	sucrase-isomaltase [Source:HGNC Symbol;Acc:HGNC:10856]
ENSG00000090432	3837.67	0.00532962	0.0962258	0.965688	0.982704	MUL1	protein_coding	mitochondrial E3 ubiquitin protein ligase 1 [Source:HGNC Symbol;Acc:HGNC:25762]
ENSG00000090447	27.8975	-0.201	0.401288	0.392967	0.574306	TFAP4	protein_coding	transcription factor AP-4 [Source:HGNC Symbol;Acc:HGNC:11745]
ENSG00000090470	1631.51	-0.262964	0.121453	0.0244284	0.0746404	PDCD7	protein_coding	programmed cell death 7 [Source:HGNC Symbol;Acc:HGNC:8767]
ENSG00000090487	12464.6	0.271584	0.0948852	0.00338701	0.0147884	SPG21	protein_coding	SPG21 abhydrolase domain containing, maspardin [Source:HGNC Symbol;Acc:HGNC:20373]
ENSG00000090512	0.629895	0.00179714	0.464351	0.928472	NA	FETUB	protein_coding	fetuin B [Source:HGNC Symbol;Acc:HGNC:3658]
ENSG00000090520	7500.44	0.489218	0.104255	1.39861e-06	1.50731e-05	DNAJB11	protein_coding	DnaJ heat shock protein family (Hsp40) member B11 [Source:HGNC Symbol;Acc:HGNC:14889]
ENSG00000090530	3890.54	0.0711633	0.105289	0.490906	0.662255	P3H2	protein_coding	prolyl 3-hydroxylase 2 [Source:HGNC Symbol;Acc:HGNC:19317]
ENSG00000090534	2.58211	0.0021182	0.455264	0.982165	NA	THPO	protein_coding	thrombopoietin [Source:HGNC Symbol;Acc:HGNC:11795]
ENSG00000090539	46.5527	-2.16835	0.707339	5.16449e-05	0.000391402	CHRD	protein_coding	chordin [Source:HGNC Symbol;Acc:HGNC:1949]
ENSG00000090554	131.603	0.141148	0.254414	0.509621	0.677239	FLT3LG	protein_coding	fms related receptor tyrosine kinase 3 ligand [Source:HGNC Symbol;Acc:HGNC:3766]
ENSG00000090565	698.938	-0.54361	0.176222	0.00082666	0.00446914	RAB11FIP3	protein_coding	RAB11 family interacting protein 3 [Source:HGNC Symbol;Acc:HGNC:17224]
ENSG00000090581	3905.07	0.325856	0.103211	0.00120461	0.00618618	GNPTG	protein_coding	N-acetylglucosamine-1-phosphate transferase subunit gamma [Source:HGNC Symbol;Acc:HGNC:23026]
ENSG00000090612	2145.2	-0.158114	0.114073	0.154296	0.301129	ZNF268	protein_coding	zinc finger protein 268 [Source:HGNC Symbol;Acc:HGNC:13061]
ENSG00000090615	1028.75	0.193113	0.145135	0.175081	0.330269	GOLGA3	protein_coding	golgin A3 [Source:HGNC Symbol;Acc:HGNC:4426]
ENSG00000090621	1148.62	-0.513182	0.162979	0.000713856	0.00393778	PABPC4	protein_coding	poly(A) binding protein cytoplasmic 4 [Source:HGNC Symbol;Acc:HGNC:8557]
ENSG00000090659	2.64856	-0.0442408	0.468202	0.347902	NA	CD209	protein_coding	CD209 molecule [Source:HGNC Symbol;Acc:HGNC:1641]
ENSG00000090661	490.519	0.0665153	0.153823	0.649039	0.785719	CERS4	protein_coding	ceramide synthase 4 [Source:HGNC Symbol;Acc:HGNC:23747]
ENSG00000090674	880.721	1.08554	0.156775	5.42813e-13	1.50062e-11	MCOLN1	protein_coding	mucolipin 1 [Source:HGNC Symbol;Acc:HGNC:13356]
ENSG00000090686	3603.79	-0.187023	0.133797	0.131533	0.268007	USP48	protein_coding	ubiquitin specific peptidase 48 [Source:HGNC Symbol;Acc:HGNC:18533]
ENSG00000090776	1631.91	0.506537	0.12124	1.51594e-05	0.00012909	EFNB1	protein_coding	ephrin B1 [Source:HGNC Symbol;Acc:HGNC:3226]
ENSG00000090857	535.69	0.0148754	0.215003	0.939809	0.968473	PDPR	protein_coding	pyruvate dehydrogenase phosphatase regulatory subunit [Source:HGNC Symbol;Acc:HGNC:30264]
ENSG00000090861	10898.3	-0.177023	0.0909407	0.0466655	0.124571	AARS1	protein_coding	alanyl-tRNA synthetase 1 [Source:HGNC Symbol;Acc:HGNC:20]
ENSG00000090863	21090.1	0.114475	0.0793883	0.145243	0.28816	GLG1	protein_coding	golgi glycoprotein 1 [Source:HGNC Symbol;Acc:HGNC:4316]
ENSG00000090889	578.641	-0.206142	0.181174	0.211741	0.37814	KIF4A	protein_coding	kinesin family member 4A [Source:HGNC Symbol;Acc:HGNC:13339]
ENSG00000090905	1575.97	-0.156024	0.194436	0.382374	0.563476	TNRC6A	protein_coding	trinucleotide repeat containing adaptor 6A [Source:HGNC Symbol;Acc:HGNC:11969]
ENSG00000090924	387.271	-0.71036	0.278774	0.00257076	0.0117313	PLEKHG2	protein_coding	pleckstrin homology and RhoGEF domain containing G2 [Source:HGNC Symbol;Acc:HGNC:29515]
ENSG00000090932	127.871	0.211432	0.298405	0.353353	0.535327	DLL3	protein_coding	delta like canonical Notch ligand 3 [Source:HGNC Symbol;Acc:HGNC:2909]
ENSG00000090971	681.177	-0.147409	0.152291	0.307782	0.487883	NAT14	protein_coding	N-acetyltransferase 14 (putative) [Source:HGNC Symbol;Acc:HGNC:28918]
ENSG00000090975	47.4884	0.312123	0.504137	0.154607	0.3015	PITPNM2	protein_coding	phosphatidylinositol transfer protein membrane associated 2 [Source:HGNC Symbol;Acc:HGNC:21044]
ENSG00000090989	3997.47	0.112407	0.0960646	0.23373	0.405973	EXOC1	protein_coding	exocyst complex component 1 [Source:HGNC Symbol;Acc:HGNC:30380]
ENSG00000091009	546.101	-0.231214	0.189962	0.175632	0.331126	RBM27	protein_coding	RNA binding motif protein 27 [Source:HGNC Symbol;Acc:HGNC:29243]
ENSG00000091010	1.9663	-0.00216645	0.464807	0.97781	NA	POU4F3	protein_coding	POU class 4 homeobox 3 [Source:HGNC Symbol;Acc:HGNC:9220]
ENSG00000091039	6353.68	0.349869	0.0952236	0.000169012	0.00112456	OSBPL8	protein_coding	oxysterol binding protein like 8 [Source:HGNC Symbol;Acc:HGNC:16396]
ENSG00000091073	463.756	0.0797107	0.160967	0.603001	0.752478	DTX2	protein_coding	deltex E3 ubiquitin ligase 2 [Source:HGNC Symbol;Acc:HGNC:15973]
ENSG00000091106	14.2044	0.115791	0.419703	0.56952	0.72497	NLRC4	protein_coding	NLR family CARD domain containing 4 [Source:HGNC Symbol;Acc:HGNC:16412]
ENSG00000091127	1370.81	0.518253	0.119643	7.14787e-06	6.58397e-05	PUS7	protein_coding	pseudouridine synthase 7 [Source:HGNC Symbol;Acc:HGNC:26033]
ENSG00000091128	14.3136	-0.158461	0.445807	0.39588	0.577107	LAMB4	protein_coding	laminin subunit beta 4 [Source:HGNC Symbol;Acc:HGNC:6491]
ENSG00000091129	344.131	0.479004	0.225329	0.016023	0.0534224	NRCAM	protein_coding	neuronal cell adhesion molecule [Source:HGNC Symbol;Acc:HGNC:7994]
ENSG00000091136	21445.7	-0.289798	0.117347	0.0101799	0.0369855	LAMB1	protein_coding	laminin subunit beta 1 [Source:HGNC Symbol;Acc:HGNC:6486]
ENSG00000091137	18.7869	-0.117801	0.420134	0.558135	0.715383	SLC26A4	protein_coding	solute carrier family 26 member 4 [Source:HGNC Symbol;Acc:HGNC:8818]
ENSG00000091138	0	NA	NA	NA	NA	SLC26A3	protein_coding	solute carrier family 26 member 3 [Source:HGNC Symbol;Acc:HGNC:3018]
ENSG00000091140	9303.54	0.120405	0.0914488	0.175378	0.330764	DLD	protein_coding	dihydrolipoamide dehydrogenase [Source:HGNC Symbol;Acc:HGNC:2898]
ENSG00000091157	687.269	0.0363954	0.214221	0.847947	0.91652	WDR7	protein_coding	WD repeat domain 7 [Source:HGNC Symbol;Acc:HGNC:13490]
ENSG00000091164	6273.48	0.0435691	0.0891182	0.619002	0.763727	TXNL1	protein_coding	thioredoxin like 1 [Source:HGNC Symbol;Acc:HGNC:12436]
ENSG00000091181	1.46572	-0.0192686	0.466206	0.562626	NA	IL5RA	protein_coding	interleukin 5 receptor subunit alpha [Source:HGNC Symbol;Acc:HGNC:6017]
ENSG00000091262	106.291	1.15627	0.364862	0.000162951	0.00108965	ABCC6	protein_coding	ATP binding cassette subfamily C member 6 [Source:HGNC Symbol;Acc:HGNC:57]
ENSG00000091317	14288.6	0.173668	0.0902739	0.0496728	0.130214	CMTM6	protein_coding	CKLF like MARVEL transmembrane domain containing 6 [Source:HGNC Symbol;Acc:HGNC:19177]
ENSG00000091409	1403.36	1.492	0.222917	6.27546e-13	1.72374e-11	ITGA6	protein_coding	integrin subunit alpha 6 [Source:HGNC Symbol;Acc:HGNC:6142]
ENSG00000091428	61.306	0.380504	0.459777	0.154819	0.301738	RAPGEF4	protein_coding	Rap guanine nucleotide exchange factor 4 [Source:HGNC Symbol;Acc:HGNC:16626]
ENSG00000091436	10525.4	-0.545331	0.0997846	2.44846e-08	3.63536e-07	MAP3K20	protein_coding	mitogen-activated protein kinase kinase kinase 20 [Source:HGNC Symbol;Acc:HGNC:17797]
ENSG00000091482	23.1796	5.22984	1.21448	8.6134e-08	1.16504e-06	SMPX	protein_coding	small muscle protein X-linked [Source:HGNC Symbol;Acc:HGNC:11122]
ENSG00000091483	3400.44	-0.169831	0.0990221	0.0784759	0.183613	FH	protein_coding	fumarate hydratase [Source:HGNC Symbol;Acc:HGNC:3700]
ENSG00000091490	3720.55	0.327576	0.11872	0.00423175	0.0178369	SEL1L3	protein_coding	SEL1L family member 3 [Source:HGNC Symbol;Acc:HGNC:29108]
ENSG00000091513	226.743	-2.73066	0.762307	1.20868e-05	0.000105697	TF	protein_coding	transferrin [Source:HGNC Symbol;Acc:HGNC:11740]
ENSG00000091527	5286.41	0.326267	0.0967127	0.000545105	0.00312032	CDV3	protein_coding	CDV3 homolog [Source:HGNC Symbol;Acc:HGNC:26928]
ENSG00000091536	39.9133	-0.0827341	0.355677	0.714707	0.833792	MYO15A	protein_coding	myosin XVA [Source:HGNC Symbol;Acc:HGNC:7594]
ENSG00000091542	6086.37	0.773325	0.0945656	5.59534e-17	2.29656e-15	ALKBH5	protein_coding	alkB homolog 5, RNA demethylase [Source:HGNC Symbol;Acc:HGNC:25996]
ENSG00000091583	0.649679	0.0167008	0.466009	0.619057	NA	APOH	protein_coding	apolipoprotein H [Source:HGNC Symbol;Acc:HGNC:616]
ENSG00000091592	287.148	0.505027	0.243938	0.015986	0.0533073	NLRP1	protein_coding	NLR family pyrin domain containing 1 [Source:HGNC Symbol;Acc:HGNC:14374]
ENSG00000091622	23.6374	-0.0732741	0.384334	0.73845	0.848506	PITPNM3	protein_coding	PITPNM family member 3 [Source:HGNC Symbol;Acc:HGNC:21043]
ENSG00000091640	2968.08	-0.0492409	0.0966006	0.60143	0.751461	SPAG7	protein_coding	sperm associated antigen 7 [Source:HGNC Symbol;Acc:HGNC:11216]
ENSG00000091651	736.928	0.34708	0.155415	0.0171866	0.0565453	ORC6	protein_coding	origin recognition complex subunit 6 [Source:HGNC Symbol;Acc:HGNC:17151]
ENSG00000091656	2178.44	-0.54363	0.151836	0.000135724	0.000929036	ZFHX4	protein_coding	zinc finger homeobox 4 [Source:HGNC Symbol;Acc:HGNC:30939]
ENSG00000091664	0	NA	NA	NA	NA	SLC17A6	protein_coding	solute carrier family 17 member 6 [Source:HGNC Symbol;Acc:HGNC:16703]
ENSG00000091704	10.0346	-0.0923929	0.441107	0.579759	0.734097	CPA1	protein_coding	carboxypeptidase A1 [Source:HGNC Symbol;Acc:HGNC:2296]
ENSG00000091732	1887.93	0.00484278	0.103961	0.962478	0.980836	ZC3HC1	protein_coding	zinc finger C3HC-type containing 1 [Source:HGNC Symbol;Acc:HGNC:29913]
ENSG00000091831	7.15504	-0.161623	0.477714	0.279243	0.457434	ESR1	protein_coding	estrogen receptor 1 [Source:HGNC Symbol;Acc:HGNC:3467]
ENSG00000091844	1646.96	-0.337303	0.14116	0.0115951	0.0410891	RGS17	protein_coding	regulator of G protein signaling 17 [Source:HGNC Symbol;Acc:HGNC:14088]
ENSG00000091879	136.836	-1.39126	1.18502	0.00728306	0.0281062	ANGPT2	protein_coding	angiopoietin 2 [Source:HGNC Symbol;Acc:HGNC:485]
ENSG00000091947	1317.47	0.0171603	0.110962	0.87333	0.931478	TMEM101	protein_coding	transmembrane protein 101 [Source:HGNC Symbol;Acc:HGNC:28653]
ENSG00000091972	47.2374	-0.88045	0.572874	0.012668	0.0441678	CD200	protein_coding	CD200 molecule [Source:HGNC Symbol;Acc:HGNC:7203]
ENSG00000091986	49954	-1.64609	0.159663	1.47944e-26	1.29905e-24	CCDC80	protein_coding	coiled-coil domain containing 80 [Source:HGNC Symbol;Acc:HGNC:30649]
ENSG00000092009	0	NA	NA	NA	NA	CMA1	protein_coding	chymase 1 [Source:HGNC Symbol;Acc:HGNC:2097]
ENSG00000092010	6251.54	0.0279639	0.100738	0.796765	0.886098	PSME1	protein_coding	proteasome activator subunit 1 [Source:HGNC Symbol;Acc:HGNC:9568]
ENSG00000092020	3922.66	0.13516	0.105374	0.185117	0.343389	PPP2R3C	protein_coding	protein phosphatase 2 regulatory subunit B''gamma [Source:HGNC Symbol;Acc:HGNC:17485]
ENSG00000092036	587.96	-0.829194	0.160216	5.20649e-08	7.29555e-07	HAUS4	protein_coding	HAUS augmin like complex subunit 4 [Source:HGNC Symbol;Acc:HGNC:20163]
ENSG00000092051	2.33118	-0.0747078	0.466679	0.319785	NA	JPH4	protein_coding	junctophilin 4 [Source:HGNC Symbol;Acc:HGNC:20156]
ENSG00000092054	4.81829	0.107077	0.475928	0.23256	0.404644	MYH7	protein_coding	myosin heavy chain 7 [Source:HGNC Symbol;Acc:HGNC:7577]
ENSG00000092067	0	NA	NA	NA	NA	CEBPE	protein_coding	CCAAT enhancer binding protein epsilon [Source:HGNC Symbol;Acc:HGNC:1836]
ENSG00000092068	93.3649	1.9515	0.465466	9.20571e-07	1.02405e-05	SLC7A8	protein_coding	solute carrier family 7 member 8 [Source:HGNC Symbol;Acc:HGNC:11066]
ENSG00000092094	1132.65	0.0268592	0.123744	0.82139	0.900121	OSGEP	protein_coding	O-sialoglycoprotein endopeptidase [Source:HGNC Symbol;Acc:HGNC:18028]
ENSG00000092096	1291.7	-0.482061	0.155772	0.00085242	0.00458296	SLC22A17	protein_coding	solute carrier family 22 member 17 [Source:HGNC Symbol;Acc:HGNC:23095]
ENSG00000092098	805.84	-0.0947204	0.137944	0.470146	0.644746	RNF31	protein_coding	ring finger protein 31 [Source:HGNC Symbol;Acc:HGNC:16031]
ENSG00000092108	7053.36	-0.0772713	0.0852311	0.35579	0.537849	SCFD1	protein_coding	sec1 family domain containing 1 [Source:HGNC Symbol;Acc:HGNC:20726]
ENSG00000092140	1911.96	0.0371515	0.12598	0.760016	0.862146	G2E3	protein_coding	G2/M-phase specific E3 ubiquitin protein ligase [Source:HGNC Symbol;Acc:HGNC:20338]
ENSG00000092148	2174.98	-0.211977	0.131302	0.0927408	0.207408	HECTD1	protein_coding	HECT domain E3 ubiquitin protein ligase 1 [Source:HGNC Symbol;Acc:HGNC:20157]
ENSG00000092199	26412.3	-0.476988	0.0922427	1.20335e-07	1.58559e-06	HNRNPC	protein_coding	heterogeneous nuclear ribonucleoprotein C [Source:HGNC Symbol;Acc:HGNC:5035]
ENSG00000092200	3.16396	-0.0694824	0.457036	0.544636	NA	RPGRIP1	protein_coding	RPGR interacting protein 1 [Source:HGNC Symbol;Acc:HGNC:13436]
ENSG00000092201	8520.99	-0.200095	0.105113	0.047482	0.126216	SUPT16H	protein_coding	SPT16 homolog, facilitates chromatin remodeling subunit [Source:HGNC Symbol;Acc:HGNC:11465]
ENSG00000092203	3847.2	-0.106285	0.112661	0.321243	0.501864	TOX4	protein_coding	TOX high mobility group box family member 4 [Source:HGNC Symbol;Acc:HGNC:20161]
ENSG00000092208	761.884	-0.0267174	0.135651	0.831395	0.906588	GEMIN2	protein_coding	gem nuclear organelle associated protein 2 [Source:HGNC Symbol;Acc:HGNC:10884]
ENSG00000092295	16.4422	0.201457	0.455735	0.308353	0.488463	TGM1	protein_coding	transglutaminase 1 [Source:HGNC Symbol;Acc:HGNC:11777]
ENSG00000092330	2698	-0.019437	0.0990072	0.839122	0.911136	TINF2	protein_coding	TERF1 interacting nuclear factor 2 [Source:HGNC Symbol;Acc:HGNC:11824]
ENSG00000092345	0.133248	-0.0156465	0.465805	0.867692	NA	DAZL	protein_coding	deleted in azoospermia like [Source:HGNC Symbol;Acc:HGNC:2685]
ENSG00000092377	0.134518	0.0138447	0.465567	0.809046	NA	TBL1Y	protein_coding	transducin beta like 1 Y-linked [Source:HGNC Symbol;Acc:HGNC:18502]
ENSG00000092421	31.5409	-0.150047	0.395363	0.496765	0.666866	SEMA6A	protein_coding	semaphorin 6A [Source:HGNC Symbol;Acc:HGNC:10738]
ENSG00000092439	1531.58	0.815827	0.119843	2.41025e-12	6.12569e-11	TRPM7	protein_coding	transient receptor potential cation channel subfamily M member 7 [Source:HGNC Symbol;Acc:HGNC:17994]
ENSG00000092445	679.482	0.534376	0.164434	0.000497748	0.00288535	TYRO3	protein_coding	TYRO3 protein tyrosine kinase [Source:HGNC Symbol;Acc:HGNC:12446]
ENSG00000092470	299.801	0.1457	0.183015	0.386417	0.567431	WDR76	protein_coding	WD repeat domain 76 [Source:HGNC Symbol;Acc:HGNC:25773]
ENSG00000092529	41.3649	-0.0632382	0.355223	0.781579	0.876419	CAPN3	protein_coding	calpain 3 [Source:HGNC Symbol;Acc:HGNC:1480]
ENSG00000092531	8682.23	0.0323696	0.0842497	0.713019	0.8329	SNAP23	protein_coding	synaptosome associated protein 23 [Source:HGNC Symbol;Acc:HGNC:11131]
ENSG00000092607	133.224	-0.0443991	0.232809	0.824077	0.901591	TBX15	protein_coding	T-box transcription factor 15 [Source:HGNC Symbol;Acc:HGNC:11594]
ENSG00000092621	8655.7	0.468649	0.102828	2.2397e-06	2.29596e-05	PHGDH	protein_coding	phosphoglycerate dehydrogenase [Source:HGNC Symbol;Acc:HGNC:8923]
ENSG00000092758	273.284	-1.28632	0.221796	6.42633e-10	1.18796e-08	COL9A3	protein_coding	collagen type IX alpha 3 chain [Source:HGNC Symbol;Acc:HGNC:2219]
ENSG00000092820	5815.39	0.434673	0.0945843	2.58258e-06	2.60999e-05	EZR	protein_coding	ezrin [Source:HGNC Symbol;Acc:HGNC:12691]
ENSG00000092841	58831.8	-0.0470038	0.0989195	0.624992	0.768197	MYL6	protein_coding	myosin light chain 6 [Source:HGNC Symbol;Acc:HGNC:7587]
ENSG00000092847	862.483	0.247287	0.135721	0.0520492	0.134944	AGO1	protein_coding	argonaute RISC component 1 [Source:HGNC Symbol;Acc:HGNC:3262]
ENSG00000092850	2.8263	-0.0658357	0.46445	0.37991	NA	TEKT2	protein_coding	tektin 2 [Source:HGNC Symbol;Acc:HGNC:11725]
ENSG00000092853	651.679	-0.826757	0.287529	0.000491241	0.00285303	CLSPN	protein_coding	claspin [Source:HGNC Symbol;Acc:HGNC:19715]
ENSG00000092871	929.536	-0.17312	0.174033	0.274455	0.452483	RFFL	protein_coding	ring finger and FYVE like domain containing E3 ubiquitin protein ligase [Source:HGNC Symbol;Acc:HGNC:24821]
ENSG00000092929	20.7475	-0.0436563	0.434298	0.758974	0.861557	UNC13D	protein_coding	unc-13 homolog D [Source:HGNC Symbol;Acc:HGNC:23147]
ENSG00000092931	1612.06	0.101707	0.120138	0.380586	0.562388	MFSD11	protein_coding	major facilitator superfamily domain containing 11 [Source:HGNC Symbol;Acc:HGNC:25458]
ENSG00000092964	19273.1	0.0873276	0.100848	0.374784	0.556575	DPYSL2	protein_coding	dihydropyrimidinase like 2 [Source:HGNC Symbol;Acc:HGNC:3014]
ENSG00000092969	2130.62	-0.397699	0.147461	0.00421612	0.0177851	TGFB2	protein_coding	transforming growth factor beta 2 [Source:HGNC Symbol;Acc:HGNC:11768]
ENSG00000092978	1015.65	-0.451584	0.123002	0.000136073	0.000930534	GPATCH2	protein_coding	G-patch domain containing 2 [Source:HGNC Symbol;Acc:HGNC:25499]
ENSG00000093000	3211.5	0.0322595	0.115321	0.784027	0.878132	NUP50	protein_coding	nucleoporin 50 [Source:HGNC Symbol;Acc:HGNC:8065]
ENSG00000093009	337.129	-0.543641	0.184427	0.00140701	0.00706802	CDC45	protein_coding	cell division cycle 45 [Source:HGNC Symbol;Acc:HGNC:1739]
ENSG00000093010	6126.96	0.334095	0.1303	0.00685504	0.0266696	COMT	protein_coding	catechol-O-methyltransferase [Source:HGNC Symbol;Acc:HGNC:2228]
ENSG00000093072	526.055	-0.392016	0.153474	0.00742114	0.0285147	ADA2	protein_coding	adenosine deaminase 2 [Source:HGNC Symbol;Acc:HGNC:1839]
ENSG00000093100	142.771	-0.0431264	0.229922	0.826361	0.903167	AC016026.1	lncRNA	novel transcript
ENSG00000093134	34.9531	-2.28253	0.953482	0.000793897	0.00431378	VNN3	protein_coding	vanin 3 [Source:HGNC Symbol;Acc:HGNC:16431]
ENSG00000093144	6815.4	0.127605	0.101665	0.197809	0.359615	ECHDC1	protein_coding	ethylmalonyl-CoA decarboxylase 1 [Source:HGNC Symbol;Acc:HGNC:21489]
[truncated: 58,207 more rows]

## Sheet: Table S1B
Table S1B: Differential expression analysis between hydrogel and plastic culture in untreated samples, controlling for genotype covariate. Positive log2FoldChange indicates higher expression in hydrogel culture.
gene_id	baseMean	log2FoldChange	lfcSE	pvalue	padj	gene_name	gene_biotype	description
ENSG00000000003	5725.87	0.267147	0.100436	0.00476776	0.0239268	TSPAN6	protein_coding	tetraspanin 6 [Source:HGNC Symbol;Acc:HGNC:11858]
ENSG00000000005	0.538408	-0.00414858	0.303046	0.848584	NA	TNMD	protein_coding	tenomodulin [Source:HGNC Symbol;Acc:HGNC:17757]
ENSG00000000419	4164.7	-0.102996	0.0940062	0.236619	0.436228	DPM1	protein_coding	dolichyl-phosphate mannosyltransferase subunit 1, catalytic [Source:HGNC Symbol;Acc:HGNC:3005]
ENSG00000000457	950.899	0.195154	0.125154	0.0862119	0.217946	SCYL3	protein_coding	SCY1 like pseudokinase 3 [Source:HGNC Symbol;Acc:HGNC:19285]
ENSG00000000460	462.845	-0.367999	0.188178	0.0180915	0.0678599	C1orf112	protein_coding	chromosome 1 open reading frame 112 [Source:HGNC Symbol;Acc:HGNC:25565]
ENSG00000000938	0.580863	-0.0123189	0.303592	0.565962	NA	FGR	protein_coding	FGR proto-oncogene, Src family tyrosine kinase [Source:HGNC Symbol;Acc:HGNC:3697]
ENSG00000000971	4315.83	1.60808	0.0940333	1.34631e-66	3.50465e-63	CFH	protein_coding	complement factor H [Source:HGNC Symbol;Acc:HGNC:4883]
ENSG00000001036	9991.88	-0.166539	0.0911791	0.0546507	0.156162	FUCA2	protein_coding	alpha-L-fucosidase 2 [Source:HGNC Symbol;Acc:HGNC:4008]
ENSG00000001084	2515.41	0.234824	0.15624	0.0761216	0.19908	GCLC	protein_coding	glutamate-cysteine ligase catalytic subunit [Source:HGNC Symbol;Acc:HGNC:4311]
ENSG00000001167	1148.56	0.173996	0.131947	0.142963	0.309374	NFYA	protein_coding	nuclear transcription factor Y subunit alpha [Source:HGNC Symbol;Acc:HGNC:7804]
ENSG00000001460	419.918	-0.538444	0.202252	0.00149077	0.00932214	STPG1	protein_coding	sperm tail PG-rich repeat containing 1 [Source:HGNC Symbol;Acc:HGNC:28070]
ENSG00000001461	1663.18	-0.858914	0.112314	2.32919e-15	1.72531e-13	NIPAL3	protein_coding	NIPA like domain containing 3 [Source:HGNC Symbol;Acc:HGNC:25233]
ENSG00000001497	1735.54	-0.121523	0.122651	0.269279	0.475511	LAS1L	protein_coding	LAS1 like ribosome biogenesis factor [Source:HGNC Symbol;Acc:HGNC:25726]
ENSG00000001561	26.8638	-0.196081	0.379989	0.0315512	0.103348	ENPP4	protein_coding	ectonucleotide pyrophosphatase/phosphodiesterase 4 [Source:HGNC Symbol;Acc:HGNC:3359]
ENSG00000001617	53.3002	-0.0258718	0.267141	0.834368	0.916639	SEMA3F	protein_coding	semaphorin 3F [Source:HGNC Symbol;Acc:HGNC:10728]
ENSG00000001626	24.553	0.257925	0.404534	0.0820964	0.210141	CFTR	protein_coding	CF transmembrane conductance regulator [Source:HGNC Symbol;Acc:HGNC:1884]
ENSG00000001629	1032.19	0.336517	0.144729	0.00878846	0.0388279	ANKIB1	protein_coding	ankyrin repeat and IBR domain containing 1 [Source:HGNC Symbol;Acc:HGNC:22215]
ENSG00000001630	9812.56	-0.630887	0.147521	2.79977e-06	4.2621e-05	CYP51A1	protein_coding	cytochrome P450 family 51 subfamily A member 1 [Source:HGNC Symbol;Acc:HGNC:2649]
ENSG00000001631	1882.73	0.155677	0.145968	0.224436	0.421616	KRIT1	protein_coding	KRIT1 ankyrin repeat containing [Source:HGNC Symbol;Acc:HGNC:1573]
ENSG00000002016	188.05	0.410386	0.27253	0.032324	0.105199	RAD52	protein_coding	RAD52 homolog, DNA repair protein [Source:HGNC Symbol;Acc:HGNC:9824]
ENSG00000002079	3.21714	-0.0251184	0.30222	0.53631	NA	MYH16	transcribed_unitary_pseudogene	myosin heavy chain 16 pseudogene [Source:HGNC Symbol;Acc:HGNC:31038]
ENSG00000002330	2905.36	0.00592432	0.0928038	0.948106	0.976177	BAD	protein_coding	BCL2 associated agonist of cell death [Source:HGNC Symbol;Acc:HGNC:936]
ENSG00000002549	4915.91	0.0352147	0.0980312	0.706068	0.839487	LAP3	protein_coding	leucine aminopeptidase 3 [Source:HGNC Symbol;Acc:HGNC:18449]
ENSG00000002586	35367.1	-0.165522	0.094064	0.0614961	0.170605	CD99	protein_coding	CD99 molecule (Xg blood group) [Source:HGNC Symbol;Acc:HGNC:7082]
ENSG00000002587	25.9902	-0.148063	0.311224	0.257411	0.461759	HS3ST1	protein_coding	heparan sulfate-glucosamine 3-sulfotransferase 1 [Source:HGNC Symbol;Acc:HGNC:5194]
ENSG00000002726	1.57305	-0.00495914	0.303027	0.704437	NA	AOC1	protein_coding	amine oxidase copper containing 1 [Source:HGNC Symbol;Acc:HGNC:80]
ENSG00000002745	24.7446	0.201848	0.374028	0.065135	0.177785	WNT16	protein_coding	Wnt family member 16 [Source:HGNC Symbol;Acc:HGNC:16267]
ENSG00000002746	18.8488	-0.0118642	0.297347	0.816835	0.906312	HECW1	protein_coding	HECT, C2 and WW domain containing E3 ubiquitin protein ligase 1 [Source:HGNC Symbol;Acc:HGNC:22195]
ENSG00000002822	1541.64	-0.115539	0.13361	0.332519	0.543227	MAD1L1	protein_coding	mitotic arrest deficient 1 like 1 [Source:HGNC Symbol;Acc:HGNC:6762]
ENSG00000002834	5306.75	-0.841795	0.112248	7.40963e-15	5.09503e-13	LASP1	protein_coding	LIM and SH3 protein 1 [Source:HGNC Symbol;Acc:HGNC:6513]
ENSG00000002919	1404.47	-0.0771301	0.117495	0.461852	0.661417	SNX11	protein_coding	sorting nexin 11 [Source:HGNC Symbol;Acc:HGNC:14975]
ENSG00000002933	226.492	0.135086	0.245184	0.376975	0.586481	TMEM176A	protein_coding	transmembrane protein 176A [Source:HGNC Symbol;Acc:HGNC:24930]
ENSG00000003056	10903.6	0.226013	0.116034	0.0336588	0.108485	M6PR	protein_coding	mannose-6-phosphate receptor, cation dependent [Source:HGNC Symbol;Acc:HGNC:6752]
ENSG00000003096	719.998	0.232953	0.134214	0.0547601	0.156328	KLHL13	protein_coding	kelch like family member 13 [Source:HGNC Symbol;Acc:HGNC:22931]
ENSG00000003137	13.4246	0.0211799	0.295476	0.754602	0.867562	CYP26B1	protein_coding	cytochrome P450 family 26 subfamily B member 1 [Source:HGNC Symbol;Acc:HGNC:20581]
ENSG00000003147	14.781	0.118861	0.329076	0.0499991	0.146077	ICA1	protein_coding	islet cell autoantigen 1 [Source:HGNC Symbol;Acc:HGNC:5343]
ENSG00000003249	112.119	-0.923907	0.425989	0.00168055	0.0103142	DBNDD1	protein_coding	dysbindin domain containing 1 [Source:HGNC Symbol;Acc:HGNC:28455]
ENSG00000003393	1369.59	-0.2534	0.110912	0.0142855	0.0565277	ALS2	protein_coding	alsin Rho guanine nucleotide exchange factor ALS2 [Source:HGNC Symbol;Acc:HGNC:443]
ENSG00000003400	14.9805	0.0315481	0.296578	0.64478	0.798806	CASP10	protein_coding	caspase 10 [Source:HGNC Symbol;Acc:HGNC:1500]
ENSG00000003402	1015.47	-0.0409588	0.136456	0.73477	0.856566	CFLAR	protein_coding	CASP8 and FADD like apoptosis regulator [Source:HGNC Symbol;Acc:HGNC:1876]
ENSG00000003436	11041.2	0.172657	0.0951333	0.0551939	0.157286	TFPI	protein_coding	tissue factor pathway inhibitor [Source:HGNC Symbol;Acc:HGNC:11760]
ENSG00000003509	1231.19	0.128904	0.122564	0.249434	0.452392	NDUFAF7	protein_coding	NADH:ubiquinone oxidoreductase complex assembly factor 7 [Source:HGNC Symbol;Acc:HGNC:28816]
ENSG00000003756	4967.12	0.39783	0.109662	0.000105721	0.00100284	RBM5	protein_coding	RNA binding motif protein 5 [Source:HGNC Symbol;Acc:HGNC:9902]
ENSG00000003987	45.4142	0.100712	0.294491	0.37999	0.589988	MTMR7	protein_coding	myotubularin related protein 7 [Source:HGNC Symbol;Acc:HGNC:7454]
ENSG00000003989	521.193	-0.487568	0.160741	0.000601714	0.00435788	SLC7A2	protein_coding	solute carrier family 7 member 2 [Source:HGNC Symbol;Acc:HGNC:11060]
ENSG00000004059	6832.98	-0.0536681	0.0862939	0.512705	0.70103	ARF5	protein_coding	ADP ribosylation factor 5 [Source:HGNC Symbol;Acc:HGNC:658]
ENSG00000004139	581.572	0.0946969	0.135485	0.434814	0.638194	SARM1	protein_coding	sterile alpha and TIR motif containing 1 [Source:HGNC Symbol;Acc:HGNC:17074]
ENSG00000004142	7731.48	-0.256147	0.0964907	0.00454525	0.0229937	POLDIP2	protein_coding	DNA polymerase delta interacting protein 2 [Source:HGNC Symbol;Acc:HGNC:23781]
ENSG00000004399	371.837	0.0134651	0.209765	0.932232	0.969032	PLXND1	protein_coding	plexin D1 [Source:HGNC Symbol;Acc:HGNC:9107]
ENSG00000004455	9009.44	-0.387931	0.0869433	4.685e-06	6.71677e-05	AK2	protein_coding	adenylate kinase 2 [Source:HGNC Symbol;Acc:HGNC:362]
ENSG00000004468	22.3485	2.20805	0.980364	0.000652598	0.00467622	CD38	protein_coding	CD38 molecule [Source:HGNC Symbol;Acc:HGNC:1667]
ENSG00000004478	3366.98	-0.543172	0.136652	1.46357e-05	0.00017983	FKBP4	protein_coding	FKBP prolyl isomerase 4 [Source:HGNC Symbol;Acc:HGNC:3720]
ENSG00000004487	10263.2	-0.0998452	0.0857097	0.229565	0.427942	KDM1A	protein_coding	lysine demethylase 1A [Source:HGNC Symbol;Acc:HGNC:29079]
ENSG00000004534	2269.08	-0.0581538	0.106259	0.551236	0.731955	RBM6	protein_coding	RNA binding motif protein 6 [Source:HGNC Symbol;Acc:HGNC:9903]
ENSG00000004660	193.754	-0.0884355	0.199195	0.556622	0.736334	CAMKK1	protein_coding	calcium/calmodulin dependent protein kinase kinase 1 [Source:HGNC Symbol;Acc:HGNC:1469]
ENSG00000004700	6366.92	-0.209825	0.110326	0.0482652	0.142174	RECQL	protein_coding	RecQ like helicase [Source:HGNC Symbol;Acc:HGNC:9948]
ENSG00000004766	1580.69	0.404449	0.136932	0.00108152	0.00715916	VPS50	protein_coding	VPS50 subunit of EARP/GARPII complex [Source:HGNC Symbol;Acc:HGNC:25956]
ENSG00000004776	356.054	0.12505	0.185867	0.397717	0.606441	HSPB6	protein_coding	heat shock protein family B (small) member 6 [Source:HGNC Symbol;Acc:HGNC:26511]
ENSG00000004777	18.1477	-0.0166346	0.287281	0.847169	0.923604	ARHGAP33	protein_coding	Rho GTPase activating protein 33 [Source:HGNC Symbol;Acc:HGNC:23085]
ENSG00000004779	3205.62	-0.450965	0.127568	0.000134292	0.00123154	NDUFAB1	protein_coding	NADH:ubiquinone oxidoreductase subunit AB1 [Source:HGNC Symbol;Acc:HGNC:7694]
ENSG00000004799	89.2533	0.124168	0.337838	0.0304007	0.100376	PDK4	protein_coding	pyruvate dehydrogenase kinase 4 [Source:HGNC Symbol;Acc:HGNC:8812]
ENSG00000004809	0.134518	0.00575871	0.30322	0.831776	NA	SLC22A16	protein_coding	solute carrier family 22 member 16 [Source:HGNC Symbol;Acc:HGNC:20302]
ENSG00000004838	25.611	0.294612	0.483968	0.0271731	0.0922103	ZMYND10	protein_coding	zinc finger MYND-type containing 10 [Source:HGNC Symbol;Acc:HGNC:19412]
ENSG00000004846	3.07055	0.026247	0.301905	0.489345	NA	ABCB5	protein_coding	ATP binding cassette subfamily B member 5 [Source:HGNC Symbol;Acc:HGNC:46]
ENSG00000004848	0	NA	NA	NA	NA	ARX	protein_coding	aristaless related homeobox [Source:HGNC Symbol;Acc:HGNC:18060]
ENSG00000004864	1535.75	0.384379	0.117395	0.000415081	0.00318066	SLC25A13	protein_coding	solute carrier family 25 member 13 [Source:HGNC Symbol;Acc:HGNC:10983]
ENSG00000004866	2833.22	-0.304576	0.13778	0.0146834	0.0578262	ST7	protein_coding	suppression of tumorigenicity 7 [Source:HGNC Symbol;Acc:HGNC:11351]
ENSG00000004897	4487.38	-0.116447	0.112256	0.26457	0.470019	CDC27	protein_coding	cell division cycle 27 [Source:HGNC Symbol;Acc:HGNC:1728]
ENSG00000004939	8.89196	-0.067239	0.299086	0.448139	NA	SLC4A1	protein_coding	solute carrier family 4 member 1 (Diego blood group) [Source:HGNC Symbol;Acc:HGNC:11027]
ENSG00000004948	0.133248	-0.00666726	0.303291	0.844749	NA	CALCR	protein_coding	calcitonin receptor [Source:HGNC Symbol;Acc:HGNC:1440]
ENSG00000004961	2688.26	-0.305905	0.121514	0.00571485	0.0277179	HCCS	protein_coding	holocytochrome c synthase [Source:HGNC Symbol;Acc:HGNC:4837]
ENSG00000004975	2998.52	0.170152	0.103669	0.0782574	0.203106	DVL2	protein_coding	dishevelled segment polarity protein 2 [Source:HGNC Symbol;Acc:HGNC:3086]
ENSG00000005001	1.71734	-0.00514589	0.302993	0.783794	NA	PRSS22	protein_coding	serine protease 22 [Source:HGNC Symbol;Acc:HGNC:14368]
ENSG00000005007	1768.91	-0.166812	0.109908	0.10224	0.246627	UPF1	protein_coding	UPF1 RNA helicase and ATPase [Source:HGNC Symbol;Acc:HGNC:9962]
ENSG00000005020	1653.49	0.458202	0.138588	0.000262801	0.00215905	SKAP2	protein_coding	src kinase associated phosphoprotein 2 [Source:HGNC Symbol;Acc:HGNC:15687]
ENSG00000005022	5885.75	-0.343089	0.0913478	7.99912e-05	0.000789599	SLC25A5	protein_coding	solute carrier family 25 member 5 [Source:HGNC Symbol;Acc:HGNC:10991]
ENSG00000005059	2141.97	-0.218621	0.12176	0.0505939	0.147248	MCUB	protein_coding	mitochondrial calcium uniporter dominant negative subunit beta [Source:HGNC Symbol;Acc:HGNC:26076]
ENSG00000005073	153.4	-0.0796184	0.236058	0.594383	0.763005	HOXA11	protein_coding	homeobox A11 [Source:HGNC Symbol;Acc:HGNC:5101]
ENSG00000005075	1943.19	-0.0788377	0.130947	0.501755	0.693122	POLR2J	protein_coding	RNA polymerase II subunit J [Source:HGNC Symbol;Acc:HGNC:9197]
ENSG00000005100	157.954	0.10919	0.218196	0.480914	0.676688	DHX33	protein_coding	DEAH-box helicase 33 [Source:HGNC Symbol;Acc:HGNC:16718]
ENSG00000005102	9.5648	-0.0543265	0.303273	0.314864	0.526076	MEOX1	protein_coding	mesenchyme homeobox 1 [Source:HGNC Symbol;Acc:HGNC:7013]
ENSG00000005108	174.169	2.95764	0.422143	9.72282e-14	5.62442e-12	THSD7A	protein_coding	thrombospondin type 1 domain containing 7A [Source:HGNC Symbol;Acc:HGNC:22207]
ENSG00000005156	1176.82	-0.189841	0.166482	0.169645	0.349021	LIG3	protein_coding	DNA ligase 3 [Source:HGNC Symbol;Acc:HGNC:6600]
ENSG00000005175	3260.59	-0.0515574	0.100969	0.571555	0.746372	RPAP3	protein_coding	RNA polymerase II associated protein 3 [Source:HGNC Symbol;Acc:HGNC:26151]
ENSG00000005187	29.2576	0.027433	0.280626	0.798749	0.89579	ACSM3	protein_coding	acyl-CoA synthetase medium chain family member 3 [Source:HGNC Symbol;Acc:HGNC:10522]
ENSG00000005189	140.674	-0.404308	0.265857	0.0330572	0.107088	REXO5	protein_coding	RNA exonuclease 5 [Source:HGNC Symbol;Acc:HGNC:24661]
ENSG00000005194	3515.14	-0.00691932	0.105728	0.909763	0.959302	CIAPIN1	protein_coding	cytokine induced apoptosis inhibitor 1 [Source:HGNC Symbol;Acc:HGNC:28050]
ENSG00000005206	1260.36	-0.17132	0.117166	0.115549	0.26792	SPPL2B	protein_coding	signal peptide peptidase like 2B [Source:HGNC Symbol;Acc:HGNC:30627]
ENSG00000005238	760.169	-0.254027	0.132565	0.0334891	0.108102	FAM214B	protein_coding	family with sequence similarity 214 member B [Source:HGNC Symbol;Acc:HGNC:25666]
ENSG00000005243	3845.7	-0.176533	0.12439	0.109726	0.258592	COPZ2	protein_coding	COPI coat complex subunit zeta 2 [Source:HGNC Symbol;Acc:HGNC:19356]
ENSG00000005249	4160.82	0.832624	0.192622	1.09513e-06	1.84944e-05	PRKAR2B	protein_coding	protein kinase cAMP-dependent type II regulatory subunit beta [Source:HGNC Symbol;Acc:HGNC:9392]
ENSG00000005302	1641.04	0.145186	0.107139	0.147976	0.317151	MSL3	protein_coding	MSL complex subunit 3 [Source:HGNC Symbol;Acc:HGNC:7370]
ENSG00000005339	917.821	0.656985	0.202814	0.000155618	0.00138979	CREBBP	protein_coding	CREB binding protein [Source:HGNC Symbol;Acc:HGNC:2348]
ENSG00000005379	61.971	0.159846	0.313725	0.225722	0.422889	TSPOAP1	protein_coding	TSPO associated protein 1 [Source:HGNC Symbol;Acc:HGNC:16831]
ENSG00000005381	2.88441	0.0519367	0.308517	0.0682461	NA	MPO	protein_coding	myeloperoxidase [Source:HGNC Symbol;Acc:HGNC:7218]
ENSG00000005421	0.667509	-0.00175678	0.303142	0.834863	NA	PON1	protein_coding	paraoxonase 1 [Source:HGNC Symbol;Acc:HGNC:9204]
ENSG00000005436	1346.54	0.191508	0.128022	0.0943676	0.233067	GCFC2	protein_coding	GC-rich sequence DNA-binding factor 2 [Source:HGNC Symbol;Acc:HGNC:1317]
ENSG00000005448	1137.39	-0.350184	0.118572	0.0013698	0.00871828	WDR54	protein_coding	WD repeat domain 54 [Source:HGNC Symbol;Acc:HGNC:25770]
ENSG00000005469	2023.64	0.446691	0.125969	0.000111614	0.00104891	CROT	protein_coding	carnitine O-octanoyltransferase [Source:HGNC Symbol;Acc:HGNC:2366]
ENSG00000005471	41.6905	0.0718901	0.278666	0.56173	0.739906	ABCB4	protein_coding	ATP binding cassette subfamily B member 4 [Source:HGNC Symbol;Acc:HGNC:45]
ENSG00000005483	5453.75	0.24168	0.106468	0.0147724	0.0580386	KMT2E	protein_coding	lysine methyltransferase 2E (inactive) [Source:HGNC Symbol;Acc:HGNC:18541]
ENSG00000005486	7192.1	0.332415	0.0890649	9.24043e-05	0.000892312	RHBDD2	protein_coding	rhomboid domain containing 2 [Source:HGNC Symbol;Acc:HGNC:23082]
ENSG00000005513	21.6395	0.0707095	0.292163	0.491808	0.686302	SOX8	protein_coding	SRY-box transcription factor 8 [Source:HGNC Symbol;Acc:HGNC:11203]
ENSG00000005700	2810.33	0.00704621	0.102189	0.942447	0.973707	IBTK	protein_coding	inhibitor of Bruton tyrosine kinase [Source:HGNC Symbol;Acc:HGNC:17853]
ENSG00000005801	1605.97	0.0905551	0.104268	0.355984	0.56607	ZNF195	protein_coding	zinc finger protein 195 [Source:HGNC Symbol;Acc:HGNC:12986]
ENSG00000005810	1147.23	0.426482	0.217011	0.013733	0.0549139	MYCBP2	protein_coding	MYC binding protein 2 [Source:HGNC Symbol;Acc:HGNC:23386]
ENSG00000005812	5285.59	0.094317	0.0935684	0.311983	0.523134	FBXL3	protein_coding	F-box and leucine rich repeat protein 3 [Source:HGNC Symbol;Acc:HGNC:13599]
ENSG00000005844	3.00011	0.00155209	0.303118	0.772073	NA	ITGAL	protein_coding	integrin subunit alpha L [Source:HGNC Symbol;Acc:HGNC:6148]
ENSG00000005882	2932.27	0.188608	0.108006	0.0574812	0.161814	PDK2	protein_coding	pyruvate dehydrogenase kinase 2 [Source:HGNC Symbol;Acc:HGNC:8810]
ENSG00000005884	577.825	-0.974538	0.21563	5.54228e-07	1.00489e-05	ITGA3	protein_coding	integrin subunit alpha 3 [Source:HGNC Symbol;Acc:HGNC:6139]
ENSG00000005889	3098.87	0.462704	0.111947	8.95802e-06	0.000118199	ZFX	protein_coding	zinc finger protein X-linked [Source:HGNC Symbol;Acc:HGNC:12869]
ENSG00000005893	24585.8	0.334546	0.102569	0.000501379	0.00374278	LAMP2	protein_coding	lysosomal associated membrane protein 2 [Source:HGNC Symbol;Acc:HGNC:6501]
ENSG00000005961	20.021	-0.12699	0.32061	0.173191	0.353799	ITGA2B	protein_coding	integrin subunit alpha 2b [Source:HGNC Symbol;Acc:HGNC:6138]
ENSG00000005981	1.196	-0.001371	0.302491	0.984165	NA	ASB4	protein_coding	ankyrin repeat and SOCS box containing 4 [Source:HGNC Symbol;Acc:HGNC:16009]
ENSG00000006007	6533.24	0.0020125	0.100685	0.957837	0.981041	GDE1	protein_coding	glycerophosphodiester phosphodiesterase 1 [Source:HGNC Symbol;Acc:HGNC:29644]
ENSG00000006015	1650.75	-0.133187	0.112362	0.189357	0.376811	REX1BD	protein_coding	required for excision 1-B domain containing [Source:HGNC Symbol;Acc:HGNC:26098]
ENSG00000006016	422.039	-0.0975597	0.188471	0.505531	0.695649	CRLF1	protein_coding	cytokine receptor like factor 1 [Source:HGNC Symbol;Acc:HGNC:2364]
ENSG00000006025	304.978	0.208797	0.261759	0.203903	0.395773	OSBPL7	protein_coding	oxysterol binding protein like 7 [Source:HGNC Symbol;Acc:HGNC:16387]
ENSG00000006042	11572.3	-0.0081888	0.103369	0.929099	0.967265	TMEM98	protein_coding	transmembrane protein 98 [Source:HGNC Symbol;Acc:HGNC:24529]
ENSG00000006047	3.59277	0.0271341	0.301985	0.568162	NA	YBX2	protein_coding	Y-box binding protein 2 [Source:HGNC Symbol;Acc:HGNC:17948]
ENSG00000006059	0	NA	NA	NA	NA	KRT33A	protein_coding	keratin 33A [Source:HGNC Symbol;Acc:HGNC:6450]
ENSG00000006062	333.545	-0.765186	0.211176	3.32127e-05	0.000369519	MAP3K14	protein_coding	mitogen-activated protein kinase kinase kinase 14 [Source:HGNC Symbol;Acc:HGNC:6853]
ENSG00000006071	2.23243	-0.00868987	0.30321	0.613177	NA	ABCC8	protein_coding	ATP binding cassette subfamily C member 8 [Source:HGNC Symbol;Acc:HGNC:59]
ENSG00000006116	0	NA	NA	NA	NA	CACNG3	protein_coding	calcium voltage-gated channel auxiliary subunit gamma 3 [Source:HGNC Symbol;Acc:HGNC:1407]
ENSG00000006118	1651.24	0.0267685	0.107723	0.791579	0.892309	TMEM132A	protein_coding	transmembrane protein 132A [Source:HGNC Symbol;Acc:HGNC:31092]
ENSG00000006125	10513.4	-0.341319	0.084924	2.86324e-05	0.00032568	AP2B1	protein_coding	adaptor related protein complex 2 subunit beta 1 [Source:HGNC Symbol;Acc:HGNC:563]
ENSG00000006128	42.3765	0.228275	0.393628	0.0531636	0.153016	TAC1	protein_coding	tachykinin precursor 1 [Source:HGNC Symbol;Acc:HGNC:11517]
ENSG00000006194	1978.05	0.158195	0.130453	0.175106	0.356524	ZNF263	protein_coding	zinc finger protein 263 [Source:HGNC Symbol;Acc:HGNC:13056]
ENSG00000006210	22.4508	0.115572	0.322088	0.118919	0.273535	CX3CL1	protein_coding	C-X3-C motif chemokine ligand 1 [Source:HGNC Symbol;Acc:HGNC:10647]
ENSG00000006282	2730.54	0.1206	0.108896	0.233412	0.432414	SPATA20	protein_coding	spermatogenesis associated 20 [Source:HGNC Symbol;Acc:HGNC:26125]
ENSG00000006283	6.18265	0.0329688	0.30128	0.473417	NA	CACNA1G	protein_coding	calcium voltage-gated channel subunit alpha1 G [Source:HGNC Symbol;Acc:HGNC:1394]
ENSG00000006327	7683.82	-1.16045	0.161983	3.54338e-14	2.19617e-12	TNFRSF12A	protein_coding	TNF receptor superfamily member 12A [Source:HGNC Symbol;Acc:HGNC:18152]
ENSG00000006377	47.8891	0.0044614	0.279051	0.968346	0.986677	DLX6	protein_coding	distal-less homeobox 6 [Source:HGNC Symbol;Acc:HGNC:2919]
ENSG00000006432	25.8214	-0.131625	0.321842	0.207963	0.401005	MAP3K9	protein_coding	mitogen-activated protein kinase kinase kinase 9 [Source:HGNC Symbol;Acc:HGNC:6861]
ENSG00000006451	6090.44	-0.285052	0.109669	0.00515943	0.0254991	RALA	protein_coding	RAS like proto-oncogene A [Source:HGNC Symbol;Acc:HGNC:9839]
ENSG00000006453	269.104	-0.197487	0.209417	0.208331	0.401503	BAIAP2L1	protein_coding	BAR/IMD domain containing adaptor protein 2 like 1 [Source:HGNC Symbol;Acc:HGNC:21649]
ENSG00000006459	317.502	0.0296013	0.212098	0.844612	0.922471	KDM7A	protein_coding	lysine demethylase 7A [Source:HGNC Symbol;Acc:HGNC:22224]
ENSG00000006468	2303.62	1.22345	0.118892	5.34526e-26	1.33427e-23	ETV1	protein_coding	ETS variant transcription factor 1 [Source:HGNC Symbol;Acc:HGNC:3490]
ENSG00000006530	2193.24	-0.0991401	0.105647	0.304226	0.514615	AGK	protein_coding	acylglycerol kinase [Source:HGNC Symbol;Acc:HGNC:21869]
ENSG00000006534	581.046	-0.206944	0.205401	0.186395	0.372831	ALDH3B1	protein_coding	aldehyde dehydrogenase 3 family member B1 [Source:HGNC Symbol;Acc:HGNC:410]
ENSG00000006555	0.799485	-0.00802727	0.303389	0.609486	NA	TTC22	protein_coding	tetratricopeptide repeat domain 22 [Source:HGNC Symbol;Acc:HGNC:26067]
ENSG00000006576	2912.09	-0.274004	0.0981678	0.00310881	0.0170116	PHTF2	protein_coding	putative homeodomain transcription factor 2 [Source:HGNC Symbol;Acc:HGNC:13411]
ENSG00000006606	15.0349	-0.140789	0.341733	0.0669827	0.181202	CCL26	protein_coding	C-C motif chemokine ligand 26 [Source:HGNC Symbol;Acc:HGNC:10625]
ENSG00000006607	1779.93	-0.0226452	0.115477	0.815871	0.905908	FARP2	protein_coding	FERM, ARH/RhoGEF and pleckstrin domain protein 2 [Source:HGNC Symbol;Acc:HGNC:16460]
ENSG00000006611	1.99871	-0.00831735	0.303406	0.498115	NA	USH1C	protein_coding	USH1 protein network component harmonin [Source:HGNC Symbol;Acc:HGNC:12597]
ENSG00000006625	1682.97	0.133213	0.127953	0.245568	0.447519	GGCT	protein_coding	gamma-glutamylcyclotransferase [Source:HGNC Symbol;Acc:HGNC:21705]
ENSG00000006634	1049.27	-0.343785	0.184208	0.02293	0.0812426	DBF4	protein_coding	DBF4 zinc finger [Source:HGNC Symbol;Acc:HGNC:17364]
ENSG00000006638	140.048	-0.365319	0.286321	0.0547176	0.15628	TBXA2R	protein_coding	thromboxane A2 receptor [Source:HGNC Symbol;Acc:HGNC:11608]
ENSG00000006652	6831.37	0.0360921	0.102773	0.637435	0.794214	IFRD1	protein_coding	interferon related developmental regulator 1 [Source:HGNC Symbol;Acc:HGNC:5456]
ENSG00000006659	0	NA	NA	NA	NA	LGALS14	protein_coding	galectin 14 [Source:HGNC Symbol;Acc:HGNC:30054]
ENSG00000006695	1274.75	-0.119565	0.121171	0.278812	0.486592	COX10	protein_coding	cytochrome c oxidase assembly factor heme A:farnesyltransferase COX10 [Source:HGNC Symbol;Acc:HGNC:2260]
ENSG00000006704	365.9	-0.0258479	0.155784	0.844969	0.922644	GTF2IRD1	protein_coding	GTF2I repeat domain containing 1 [Source:HGNC Symbol;Acc:HGNC:4661]
ENSG00000006712	2855.09	0.02085	0.0932605	0.827142	0.912456	PAF1	protein_coding	PAF1 homolog, Paf1/RNA polymerase II complex component [Source:HGNC Symbol;Acc:HGNC:25459]
ENSG00000006715	5552.96	0.327455	0.0897565	0.00013036	0.00120153	VPS41	protein_coding	VPS41 subunit of HOPS complex [Source:HGNC Symbol;Acc:HGNC:12713]
ENSG00000006740	59.3579	0.0864297	0.267252	0.534687	0.718886	ARHGAP44	protein_coding	Rho GTPase activating protein 44 [Source:HGNC Symbol;Acc:HGNC:29096]
ENSG00000006744	3706.5	-0.151936	0.0967836	0.0959972	0.23594	ELAC2	protein_coding	elaC ribonuclease Z 2 [Source:HGNC Symbol;Acc:HGNC:14198]
ENSG00000006747	38.6901	0.0985699	0.307611	0.238707	0.439348	SCIN	protein_coding	scinderin [Source:HGNC Symbol;Acc:HGNC:21695]
ENSG00000006756	1059.84	0.0388341	0.114145	0.715068	0.844457	ARSD	protein_coding	arylsulfatase D [Source:HGNC Symbol;Acc:HGNC:717]
ENSG00000006757	0	NA	NA	NA	NA	PNPLA4	protein_coding	patatin like phospholipase domain containing 4 [Source:HGNC Symbol;Acc:HGNC:24887]
ENSG00000006788	1.86547	-0.00831868	0.303406	0.506087	NA	MYH13	protein_coding	myosin heavy chain 13 [Source:HGNC Symbol;Acc:HGNC:7571]
ENSG00000006831	211.954	0.446953	0.234602	0.0138631	0.0552327	ADIPOR2	protein_coding	adiponectin receptor 2 [Source:HGNC Symbol;Acc:HGNC:24041]
ENSG00000006837	150.2	-0.0529431	0.224161	0.725337	0.850685	CDKL3	protein_coding	cyclin dependent kinase like 3 [Source:HGNC Symbol;Acc:HGNC:15483]
ENSG00000007001	4.22247	-0.00974274	0.301642	0.698767	NA	UPP2	protein_coding	uridine phosphorylase 2 [Source:HGNC Symbol;Acc:HGNC:23061]
ENSG00000007038	0	NA	NA	NA	NA	PRSS21	protein_coding	serine protease 21 [Source:HGNC Symbol;Acc:HGNC:9485]
ENSG00000007047	153.406	0.430553	0.325102	0.0355305	0.112932	MARK4	protein_coding	microtubule affinity regulating kinase 4 [Source:HGNC Symbol;Acc:HGNC:13538]
ENSG00000007062	131.753	-0.562804	0.407336	0.0171704	0.0653601	PROM1	protein_coding	prominin 1 [Source:HGNC Symbol;Acc:HGNC:9454]
ENSG00000007080	2990.73	-0.28267	0.100717	0.00289827	0.0160636	CCDC124	protein_coding	coiled-coil domain containing 124 [Source:HGNC Symbol;Acc:HGNC:25171]
ENSG00000007129	0.266495	-0.00739596	0.303342	0.756393	NA	CEACAM21	protein_coding	CEA cell adhesion molecule 21 [Source:HGNC Symbol;Acc:HGNC:28834]
ENSG00000007168	2211.12	-0.304584	0.13053	0.00924606	0.0403646	PAFAH1B1	protein_coding	platelet activating factor acetylhydrolase 1b regulatory subunit 1 [Source:HGNC Symbol;Acc:HGNC:8574]
ENSG00000007171	1.11385	-0.0128797	0.303656	0.471278	NA	NOS2	protein_coding	nitric oxide synthase 2 [Source:HGNC Symbol;Acc:HGNC:7873]
ENSG00000007174	30.3579	0.160433	0.320362	0.22295	0.419882	DNAH9	protein_coding	dynein axonemal heavy chain 9 [Source:HGNC Symbol;Acc:HGNC:2953]
ENSG00000007202	1832.22	0.0430682	0.128182	0.710786	0.841691	KIAA0100	protein_coding	KIAA0100 [Source:HGNC Symbol;Acc:HGNC:28960]
ENSG00000007216	0.53299	-0.00783371	0.303376	0.66229	NA	SLC13A2	protein_coding	solute carrier family 13 member 2 [Source:HGNC Symbol;Acc:HGNC:10917]
ENSG00000007237	450.239	0.25981	0.198066	0.0951647	0.234459	GAS7	protein_coding	growth arrest specific 7 [Source:HGNC Symbol;Acc:HGNC:4169]
ENSG00000007255	536.684	0.0899334	0.152429	0.504349	0.69523	TRAPPC6A	protein_coding	trafficking protein particle complex 6A [Source:HGNC Symbol;Acc:HGNC:23069]
ENSG00000007264	0.383352	-0.00324955	0.302972	0.919128	NA	MATK	protein_coding	megakaryocyte-associated tyrosine kinase [Source:HGNC Symbol;Acc:HGNC:6906]
ENSG00000007306	0.133248	-0.00666726	0.303291	0.844749	NA	CEACAM7	protein_coding	CEA cell adhesion molecule 7 [Source:HGNC Symbol;Acc:HGNC:1819]
ENSG00000007312	0.899951	-0.00409729	0.30299	0.868255	NA	CD79B	protein_coding	CD79b molecule [Source:HGNC Symbol;Acc:HGNC:1699]
ENSG00000007314	4.23539	-0.0490869	0.307667	0.0528111	NA	SCN4A	protein_coding	sodium voltage-gated channel alpha subunit 4 [Source:HGNC Symbol;Acc:HGNC:10591]
ENSG00000007341	804.95	0.0218087	0.141251	0.862489	0.93273	ST7L	protein_coding	suppression of tumorigenicity 7 like [Source:HGNC Symbol;Acc:HGNC:18441]
ENSG00000007350	0.666238	-0.00793308	0.303383	0.632982	NA	TKTL1	protein_coding	transketolase like 1 [Source:HGNC Symbol;Acc:HGNC:11835]
ENSG00000007372	8.86442	-0.00245164	0.303132	0.598068	NA	PAX6	protein_coding	paired box 6 [Source:HGNC Symbol;Acc:HGNC:8620]
ENSG00000007376	1278.86	-0.365113	0.130539	0.00197876	0.0118103	RPUSD1	protein_coding	RNA pseudouridine synthase domain containing 1 [Source:HGNC Symbol;Acc:HGNC:14173]
ENSG00000007384	2326.04	-0.142635	0.121153	0.195647	0.384872	RHBDF1	protein_coding	rhomboid 5 homolog 1 [Source:HGNC Symbol;Acc:HGNC:20561]
ENSG00000007392	3892.16	0.2058	0.102744	0.0300327	0.0994058	LUC7L	protein_coding	LUC7 like [Source:HGNC Symbol;Acc:HGNC:6723]
ENSG00000007402	13.7755	-0.0388353	0.293684	0.642152	0.797187	CACNA2D2	protein_coding	calcium voltage-gated channel auxiliary subunit alpha2delta 2 [Source:HGNC Symbol;Acc:HGNC:1400]
ENSG00000007516	56.8682	-0.0664036	0.275395	0.586181	0.756884	BAIAP3	protein_coding	BAI1 associated protein 3 [Source:HGNC Symbol;Acc:HGNC:948]
ENSG00000007520	4430.63	-0.29814	0.0979302	0.00125936	0.00814625	TSR3	protein_coding	TSR3 ribosome maturation factor [Source:HGNC Symbol;Acc:HGNC:14175]
ENSG00000007541	1674.28	0.0820914	0.105592	0.402789	0.611024	PIGQ	protein_coding	phosphatidylinositol glycan anchor biosynthesis class Q [Source:HGNC Symbol;Acc:HGNC:14135]
ENSG00000007545	359.07	0.00975329	0.214164	0.951107	0.97761	CRAMP1	protein_coding	cramped chromatin regulator homolog 1 [Source:HGNC Symbol;Acc:HGNC:14122]
ENSG00000007866	932.457	-0.0681956	0.124185	0.59305	0.762258	TEAD3	protein_coding	TEA domain transcription factor 3 [Source:HGNC Symbol;Acc:HGNC:11716]
ENSG00000007908	0.53299	-0.00783371	0.303376	0.66229	NA	SELE	protein_coding	selectin E [Source:HGNC Symbol;Acc:HGNC:10718]
ENSG00000007923	4196.99	-0.285402	0.100391	0.00219537	0.0128259	DNAJC11	protein_coding	DnaJ heat shock protein family (Hsp40) member C11 [Source:HGNC Symbol;Acc:HGNC:25570]
ENSG00000007933	40.647	0.0962851	0.307124	0.232841	0.431883	FMO3	protein_coding	flavin containing dimethylaniline monoxygenase 3 [Source:HGNC Symbol;Acc:HGNC:3771]
ENSG00000007944	1443.28	0.883476	0.146831	1.97224e-10	7.01919e-09	MYLIP	protein_coding	myosin regulatory light chain interacting protein [Source:HGNC Symbol;Acc:HGNC:21155]
ENSG00000007952	33.2918	0.105767	0.299392	0.352348	0.562708	NOX1	protein_coding	NADPH oxidase 1 [Source:HGNC Symbol;Acc:HGNC:7889]
ENSG00000007968	13.2238	-0.0703322	0.305067	0.28286	0.491542	E2F2	protein_coding	E2F transcription factor 2 [Source:HGNC Symbol;Acc:HGNC:3114]
ENSG00000008018	10836.7	-0.384878	0.0855894	2.76906e-06	4.22595e-05	PSMB1	protein_coding	proteasome 20S subunit beta 1 [Source:HGNC Symbol;Acc:HGNC:9537]
ENSG00000008056	100.068	-0.0565342	0.240765	0.703336	0.837988	SYN1	protein_coding	synapsin I [Source:HGNC Symbol;Acc:HGNC:11494]
ENSG00000008083	486.266	0.321411	0.171999	0.0269819	0.0917797	JARID2	protein_coding	jumonji and AT-rich interaction domain containing 2 [Source:HGNC Symbol;Acc:HGNC:6196]
ENSG00000008086	296.775	0.17685	0.215609	0.260561	0.465186	CDKL5	protein_coding	cyclin dependent kinase like 5 [Source:HGNC Symbol;Acc:HGNC:11411]
ENSG00000008118	32.4146	0.37896	0.563306	0.0317521	0.103875	CAMK1G	protein_coding	calcium/calmodulin dependent protein kinase IG [Source:HGNC Symbol;Acc:HGNC:14585]
ENSG00000008128	352.862	0.384648	0.186596	0.0132534	0.0535012	CDK11A	protein_coding	cyclin dependent kinase 11A [Source:HGNC Symbol;Acc:HGNC:1730]
ENSG00000008130	2283.15	-0.0979024	0.110999	0.366414	0.576381	NADK	protein_coding	NAD kinase [Source:HGNC Symbol;Acc:HGNC:29831]
ENSG00000008196	4.77513	-0.00856908	0.301793	0.96962	NA	TFAP2B	protein_coding	transcription factor AP-2 beta [Source:HGNC Symbol;Acc:HGNC:11743]
ENSG00000008197	0.399743	-0.00766917	0.303364	0.704378	NA	TFAP2D	protein_coding	transcription factor AP-2 delta [Source:HGNC Symbol;Acc:HGNC:15581]
ENSG00000008226	17.3664	0.0318985	0.287863	0.731589	0.854577	DLEC1	protein_coding	DLEC1 cilia and flagella associated protein [Source:HGNC Symbol;Acc:HGNC:2899]
ENSG00000008256	2187.62	-0.432102	0.116728	6.89536e-05	0.0006938	CYTH3	protein_coding	cytohesin 3 [Source:HGNC Symbol;Acc:HGNC:9504]
ENSG00000008277	94.2808	0.149752	0.316094	0.216875	0.412561	ADAM22	protein_coding	ADAM metallopeptidase domain 22 [Source:HGNC Symbol;Acc:HGNC:201]
ENSG00000008282	8465.08	0.110715	0.0839419	0.166155	0.344092	SYPL1	protein_coding	synaptophysin like 1 [Source:HGNC Symbol;Acc:HGNC:11507]
ENSG00000008283	343.013	-0.374122	0.212338	0.0248995	0.0865214	CYB561	protein_coding	cytochrome b561 [Source:HGNC Symbol;Acc:HGNC:2571]
ENSG00000008294	1600.18	0.212478	0.109582	0.036533	0.115433	SPAG9	protein_coding	sperm associated antigen 9 [Source:HGNC Symbol;Acc:HGNC:14524]
ENSG00000008300	29.1908	-0.271811	0.412426	0.0746126	0.195822	CELSR3	protein_coding	cadherin EGF LAG seven-pass G-type receptor 3 [Source:HGNC Symbol;Acc:HGNC:3230]
ENSG00000008311	1976.75	0.335057	0.141048	0.00763336	0.0348906	AASS	protein_coding	aminoadipate-semialdehyde synthase [Source:HGNC Symbol;Acc:HGNC:17366]
ENSG00000008323	6.97726	-0.0925788	0.321614	0.0310012	NA	PLEKHG6	protein_coding	pleckstrin homology and RhoGEF domain containing G6 [Source:HGNC Symbol;Acc:HGNC:25562]
ENSG00000008324	1229.78	-0.133188	0.115809	0.211638	0.406115	SS18L2	protein_coding	SS18 like 2 [Source:HGNC Symbol;Acc:HGNC:15593]
ENSG00000008382	156.789	-0.0540485	0.202475	0.717943	0.846426	MPND	protein_coding	MPN domain containing [Source:HGNC Symbol;Acc:HGNC:25934]
ENSG00000008394	8496.41	-0.380335	0.11264	0.000280152	0.00229332	MGST1	protein_coding	microsomal glutathione S-transferase 1 [Source:HGNC Symbol;Acc:HGNC:7061]
ENSG00000008405	2937.62	-0.0417216	0.0948337	0.651109	0.802795	CRY1	protein_coding	cryptochrome circadian regulator 1 [Source:HGNC Symbol;Acc:HGNC:2384]
ENSG00000008438	0.116857	0.00551489	0.30324	0.833625	NA	PGLYRP1	protein_coding	peptidoglycan recognition protein 1 [Source:HGNC Symbol;Acc:HGNC:8904]
ENSG00000008441	1286.75	-0.365622	0.407409	0.0526997	0.151993	NFIX	protein_coding	nuclear factor I X [Source:HGNC Symbol;Acc:HGNC:7788]
ENSG00000008513	3688.56	0.135986	0.0964522	0.13102	0.291578	ST3GAL1	protein_coding	ST3 beta-galactoside alpha-2,3-sialyltransferase 1 [Source:HGNC Symbol;Acc:HGNC:10862]
ENSG00000008516	31.2315	0.0543883	0.285614	0.599196	0.766114	MMP25	protein_coding	matrix metallopeptidase 25 [Source:HGNC Symbol;Acc:HGNC:14246]
ENSG00000008517	221.589	0.0138551	0.224875	0.927651	0.966546	IL32	protein_coding	interleukin 32 [Source:HGNC Symbol;Acc:HGNC:16830]
ENSG00000008710	590.828	-0.11125	0.199086	0.455242	0.656179	PKD1	protein_coding	polycystin 1, transient receptor potential channel interacting [Source:HGNC Symbol;Acc:HGNC:9008]
ENSG00000008735	58.6221	0.0700939	0.253615	0.630146	0.788797	MAPK8IP2	protein_coding	mitogen-activated protein kinase 8 interacting protein 2 [Source:HGNC Symbol;Acc:HGNC:6883]
ENSG00000008838	2874.54	0.133625	0.098299	0.146436	0.314775	MED24	protein_coding	mediator complex subunit 24 [Source:HGNC Symbol;Acc:HGNC:22963]
ENSG00000008853	518.054	-0.132114	0.163732	0.337169	0.547535	RHOBTB2	protein_coding	Rho related BTB domain containing 2 [Source:HGNC Symbol;Acc:HGNC:18756]
ENSG00000008869	783.828	0.331703	0.171841	0.0227083	0.0805825	HEATR5B	protein_coding	HEAT repeat containing 5B [Source:HGNC Symbol;Acc:HGNC:29273]
ENSG00000008952	6428.76	0.052723	0.0876083	0.530134	0.71514	SEC62	protein_coding	SEC62 homolog, preprotein translocation factor [Source:HGNC Symbol;Acc:HGNC:11846]
ENSG00000008988	5818.7	-0.290424	0.0949272	0.00125558	0.0081305	RPS20	protein_coding	ribosomal protein S20 [Source:HGNC Symbol;Acc:HGNC:10405]
ENSG00000009307	26376.5	-0.0380432	0.0799375	0.620726	0.781701	CSDE1	protein_coding	cold shock domain containing E1 [Source:HGNC Symbol;Acc:HGNC:29905]
ENSG00000009335	2402.86	-0.336185	0.120568	0.00287305	0.0159418	UBE3C	protein_coding	ubiquitin protein ligase E3C [Source:HGNC Symbol;Acc:HGNC:16803]
ENSG00000009413	2667.72	1.47759	0.188369	1.2462e-16	1.10234e-14	REV3L	protein_coding	REV3 like, DNA directed polymerase zeta catalytic subunit [Source:HGNC Symbol;Acc:HGNC:9968]
ENSG00000009694	28.0165	0.0630801	0.278	0.609987	0.773714	TENM1	protein_coding	teneurin transmembrane protein 1 [Source:HGNC Symbol;Acc:HGNC:8117]
ENSG00000009709	1.46572	-0.00825202	0.303403	0.534499	NA	PAX7	protein_coding	paired box 7 [Source:HGNC Symbol;Acc:HGNC:8621]
ENSG00000009724	7.56965	0.0645856	0.301575	0.424357	NA	MASP2	protein_coding	mannan binding lectin serine peptidase 2 [Source:HGNC Symbol;Acc:HGNC:6902]
ENSG00000009765	2.39339	0.0181854	0.303094	0.613022	NA	IYD	protein_coding	iodotyrosine deiodinase [Source:HGNC Symbol;Acc:HGNC:21071]
ENSG00000009780	347.778	0.0833163	0.207978	0.583361	0.75465	FAM76A	protein_coding	family with sequence similarity 76 member A [Source:HGNC Symbol;Acc:HGNC:28530]
ENSG00000009790	1.95382	-0.0158852	0.30346	0.563721	NA	TRAF3IP3	protein_coding	TRAF3 interacting protein 3 [Source:HGNC Symbol;Acc:HGNC:30766]
ENSG00000009830	552.505	0.22479	0.190029	0.139109	0.30343	POMT2	protein_coding	protein O-mannosyltransferase 2 [Source:HGNC Symbol;Acc:HGNC:19743]
ENSG00000009844	9086.76	-0.0265057	0.0864905	0.698318	0.834096	VTA1	protein_coding	vesicle trafficking 1 [Source:HGNC Symbol;Acc:HGNC:20954]
ENSG00000009950	0.76621	-0.0126658	0.302962	0.743804	NA	MLXIPL	protein_coding	MLX interacting protein like [Source:HGNC Symbol;Acc:HGNC:12744]
ENSG00000009954	2992.54	0.0244061	0.104785	0.859825	0.930996	BAZ1B	protein_coding	bromodomain adjacent to zinc finger domain 1B [Source:HGNC Symbol;Acc:HGNC:961]
ENSG00000010017	904.665	0.120984	0.138883	0.312524	0.523661	RANBP9	protein_coding	RAN binding protein 9 [Source:HGNC Symbol;Acc:HGNC:13727]
ENSG00000010030	26.7832	0.107401	0.289849	0.407212	0.61506	ETV7	protein_coding	ETS variant transcription factor 7 [Source:HGNC Symbol;Acc:HGNC:18160]
ENSG00000010072	1047.11	-0.0117379	0.127498	0.915598	0.961677	SPRTN	protein_coding	SprT-like N-terminal domain [Source:HGNC Symbol;Acc:HGNC:25356]
ENSG00000010165	1171.16	0.0744339	0.128895	0.548099	0.729598	EEF1AKNMT	protein_coding	eEF1A lysine and N-terminal methyltransferase [Source:HGNC Symbol;Acc:HGNC:24248]
ENSG00000010219	1023.97	-0.111334	0.116076	0.29753	0.507165	DYRK4	protein_coding	dual specificity tyrosine phosphorylation regulated kinase 4 [Source:HGNC Symbol;Acc:HGNC:3095]
ENSG00000010244	7884.99	-0.0891102	0.0867557	0.285278	0.494324	ZNF207	protein_coding	zinc finger protein 207 [Source:HGNC Symbol;Acc:HGNC:12998]
ENSG00000010256	11982.5	-0.379383	0.0897132	1.0519e-05	0.000135269	UQCRC1	protein_coding	ubiquinol-cytochrome c reductase core protein 1 [Source:HGNC Symbol;Acc:HGNC:12585]
ENSG00000010270	5098.19	-0.110933	0.089432	0.195356	0.384576	STARD3NL	protein_coding	STARD3 N-terminal like [Source:HGNC Symbol;Acc:HGNC:19169]
ENSG00000010278	4884.48	-0.0373318	0.131293	0.750129	0.865117	CD9	protein_coding	CD9 molecule [Source:HGNC Symbol;Acc:HGNC:1709]
ENSG00000010282	0.133248	-0.00666726	0.303291	0.844749	NA	HHATL	protein_coding	hedgehog acyltransferase like [Source:HGNC Symbol;Acc:HGNC:13242]
ENSG00000010292	1552.87	-0.422215	0.154343	0.00196755	0.0117627	NCAPD2	protein_coding	non-SMC condensin I complex subunit D2 [Source:HGNC Symbol;Acc:HGNC:24305]
ENSG00000010295	1434.37	0.204184	0.109481	0.0477216	0.140925	IFFO1	protein_coding	intermediate filament family orphan 1 [Source:HGNC Symbol;Acc:HGNC:24970]
ENSG00000010310	12.3377	-0.0409825	0.291202	0.641745	0.79702	GIPR	protein_coding	gastric inhibitory polypeptide receptor [Source:HGNC Symbol;Acc:HGNC:4271]
ENSG00000010318	186.283	0.234094	0.242254	0.16716	0.345428	PHF7	protein_coding	PHD finger protein 7 [Source:HGNC Symbol;Acc:HGNC:18458]
ENSG00000010319	1.21341	0.00554591	0.302888	0.697041	NA	SEMA3G	protein_coding	semaphorin 3G [Source:HGNC Symbol;Acc:HGNC:30400]
ENSG00000010322	2511.03	-0.0559264	0.0958798	0.537604	0.721264	NISCH	protein_coding	nischarin [Source:HGNC Symbol;Acc:HGNC:18006]
ENSG00000010327	5.54229	-0.0327459	0.297423	0.629546	NA	STAB1	protein_coding	stabilin 1 [Source:HGNC Symbol;Acc:HGNC:18628]
ENSG00000010361	221.094	0.321519	0.26941	0.0785187	0.203639	FUZ	protein_coding	fuzzy planar cell polarity protein [Source:HGNC Symbol;Acc:HGNC:26219]
ENSG00000010379	0.781054	0.00500156	0.302791	0.894268	NA	SLC6A13	protein_coding	solute carrier family 6 member 13 [Source:HGNC Symbol;Acc:HGNC:11046]
ENSG00000010404	6131.46	-0.12875	0.0909703	0.136502	0.299596	IDS	protein_coding	iduronate 2-sulfatase [Source:HGNC Symbol;Acc:HGNC:5389]
ENSG00000010438	0.53299	-0.00783371	0.303376	0.66229	NA	PRSS3	protein_coding	serine protease 3 [Source:HGNC Symbol;Acc:HGNC:9486]
ENSG00000010539	911.509	0.250402	0.125467	0.0291671	0.0972344	ZNF200	protein_coding	zinc finger protein 200 [Source:HGNC Symbol;Acc:HGNC:12993]
ENSG00000010610	75.1831	0.38203	0.428691	0.0566746	0.160336	CD4	protein_coding	CD4 molecule [Source:HGNC Symbol;Acc:HGNC:1678]
ENSG00000010626	154.454	0.000827563	0.196537	0.997966	0.999267	LRRC23	protein_coding	leucine rich repeat containing 23 [Source:HGNC Symbol;Acc:HGNC:19138]
ENSG00000010671	6.21586	-0.00946348	0.302774	0.358943	NA	BTK	protein_coding	Bruton tyrosine kinase [Source:HGNC Symbol;Acc:HGNC:1133]
ENSG00000010704	429.028	-0.108141	0.191022	0.43902	0.641639	HFE	protein_coding	homeostatic iron regulator [Source:HGNC Symbol;Acc:HGNC:4886]
ENSG00000010803	1386.1	0.573827	0.121146	5.55615e-07	1.0064e-05	SCMH1	protein_coding	Scm polycomb group protein homolog 1 [Source:HGNC Symbol;Acc:HGNC:19003]
ENSG00000010810	5594.55	0.164695	0.0929243	0.0616361	0.170861	FYN	protein_coding	FYN proto-oncogene, Src family tyrosine kinase [Source:HGNC Symbol;Acc:HGNC:4037]
ENSG00000010818	368.294	0.457903	0.308731	0.021274	0.076551	HIVEP2	protein_coding	HIVEP zinc finger 2 [Source:HGNC Symbol;Acc:HGNC:4921]
ENSG00000010932	32.6914	4.95144	0.9046	1.09543e-09	3.42971e-08	FMO1	protein_coding	flavin containing dimethylaniline monoxygenase 1 [Source:HGNC Symbol;Acc:HGNC:3769]
ENSG00000011007	4040.99	-0.0912234	0.0943648	0.317805	0.528572	ELOA	protein_coding	elongin A [Source:HGNC Symbol;Acc:HGNC:11620]
ENSG00000011009	3212.04	0.0499876	0.0938166	0.558524	0.737923	LYPLA2	protein_coding	lysophospholipase 2 [Source:HGNC Symbol;Acc:HGNC:6738]
ENSG00000011021	720.937	0.106886	0.164769	0.439203	0.641741	CLCN6	protein_coding	chloride voltage-gated channel 6 [Source:HGNC Symbol;Acc:HGNC:2024]
ENSG00000011028	4196.67	-0.0825394	0.117577	0.419351	0.625955	MRC2	protein_coding	mannose receptor C type 2 [Source:HGNC Symbol;Acc:HGNC:16875]
ENSG00000011052	406.116	-0.182035	0.199671	0.242233	0.443632	NME1-NME2	protein_coding	NME1-NME2 readthrough [Source:HGNC Symbol;Acc:HGNC:33531]
ENSG00000011083	0.53299	-0.00783371	0.303376	0.66229	NA	SLC6A7	protein_coding	solute carrier family 6 member 7 [Source:HGNC Symbol;Acc:HGNC:11054]
ENSG00000011105	826.81	0.101081	0.142402	0.419935	0.626397	TSPAN9	protein_coding	tetraspanin 9 [Source:HGNC Symbol;Acc:HGNC:21640]
ENSG00000011114	1254.24	0.489717	0.13374	6.0356e-05	0.000618912	BTBD7	protein_coding	BTB domain containing 7 [Source:HGNC Symbol;Acc:HGNC:18269]
ENSG00000011132	944.284	0.19584	0.136423	0.104332	0.249833	APBA3	protein_coding	amyloid beta precursor protein binding family A member 3 [Source:HGNC Symbol;Acc:HGNC:580]
ENSG00000011143	862.085	0.15783	0.121176	0.148375	0.317819	MKS1	protein_coding	MKS transition zone complex subunit 1 [Source:HGNC Symbol;Acc:HGNC:7121]
ENSG00000011198	1644.55	0.123146	0.124231	0.270505	0.476452	ABHD5	protein_coding	abhydrolase domain containing 5, lysophosphatidic acid acyltransferase [Source:HGNC Symbol;Acc:HGNC:21396]
ENSG00000011201	388.139	-1.09256	0.325724	4.22722e-05	0.000454713	ANOS1	protein_coding	anosmin 1 [Source:HGNC Symbol;Acc:HGNC:6211]
ENSG00000011243	3989.65	0.31781	0.110533	0.00199002	0.0118659	AKAP8L	protein_coding	A-kinase anchoring protein 8 like [Source:HGNC Symbol;Acc:HGNC:29857]
ENSG00000011258	376.467	0.825494	0.216336	1.33325e-05	0.00016572	MBTD1	protein_coding	mbt domain containing 1 [Source:HGNC Symbol;Acc:HGNC:19866]
ENSG00000011260	2704.64	-0.172578	0.124602	0.12895	0.288985	UTP18	protein_coding	UTP18 small subunit processome component [Source:HGNC Symbol;Acc:HGNC:24274]
ENSG00000011275	4579.13	-0.0235785	0.0866834	0.718508	0.846818	RNF216	protein_coding	ring finger protein 216 [Source:HGNC Symbol;Acc:HGNC:21698]
ENSG00000011295	5321.31	0.0949414	0.0858462	0.248473	0.451278	TTC19	protein_coding	tetratricopeptide repeat domain 19 [Source:HGNC Symbol;Acc:HGNC:26006]
ENSG00000011304	6456.06	-0.319962	0.0985557	0.000574547	0.0042048	PTBP1	protein_coding	polypyrimidine tract binding protein 1 [Source:HGNC Symbol;Acc:HGNC:9583]
ENSG00000011332	47.7898	-0.264212	0.347176	0.121839	0.277832	DPF1	protein_coding	double PHD fingers 1 [Source:HGNC Symbol;Acc:HGNC:20225]
ENSG00000011347	62.5127	0.402211	0.49307	0.0426119	0.12924	SYT7	protein_coding	synaptotagmin 7 [Source:HGNC Symbol;Acc:HGNC:11514]
ENSG00000011376	1258.04	-0.136677	0.126754	0.261119	0.465752	LARS2	protein_coding	leucyl-tRNA synthetase 2, mitochondrial [Source:HGNC Symbol;Acc:HGNC:17095]
ENSG00000011405	1301.84	0.352629	0.190077	0.0224667	0.0798339	PIK3C2A	protein_coding	phosphatidylinositol-4-phosphate 3-kinase catalytic subunit type 2 alpha [Source:HGNC Symbol;Acc:HGNC:8971]
ENSG00000011422	4571.29	-0.847206	0.101821	1.01835e-17	1.04838e-15	PLAUR	protein_coding	plasminogen activator, urokinase receptor [Source:HGNC Symbol;Acc:HGNC:9053]
ENSG00000011426	3181.9	-1.29	0.175261	5.43284e-15	3.82229e-13	ANLN	protein_coding	anillin actin binding protein [Source:HGNC Symbol;Acc:HGNC:14082]
ENSG00000011451	335.835	-0.259737	0.224662	0.114224	0.265925	WIZ	protein_coding	WIZ zinc finger [Source:HGNC Symbol;Acc:HGNC:30917]
ENSG00000011454	3389.41	0.204051	0.099628	0.0306539	0.101027	RABGAP1	protein_coding	RAB GTPase activating protein 1 [Source:HGNC Symbol;Acc:HGNC:17155]
ENSG00000011465	78835.6	-0.00993051	0.240693	0.940392	0.972452	DCN	protein_coding	decorin [Source:HGNC Symbol;Acc:HGNC:2705]
ENSG00000011478	236.21	0.0324899	0.211656	0.836109	0.917185	QPCTL	protein_coding	glutaminyl-peptide cyclotransferase like [Source:HGNC Symbol;Acc:HGNC:25952]
ENSG00000011485	2388.89	-0.0817589	0.098604	0.387687	0.596792	PPP5C	protein_coding	protein phosphatase 5 catalytic subunit [Source:HGNC Symbol;Acc:HGNC:9322]
ENSG00000011523	1593.21	0.134646	0.1177	0.206331	0.398871	CEP68	protein_coding	centrosomal protein 68 [Source:HGNC Symbol;Acc:HGNC:29076]
ENSG00000011566	3125.41	0.0469326	0.101885	0.635396	0.792918	MAP4K3	protein_coding	mitogen-activated protein kinase kinase kinase kinase 3 [Source:HGNC Symbol;Acc:HGNC:6865]
ENSG00000011590	3.25082	-0.0585492	0.309527	0.14904	NA	ZBTB32	protein_coding	zinc finger and BTB domain containing 32 [Source:HGNC Symbol;Acc:HGNC:16763]
ENSG00000011600	0.504532	-0.0118957	0.303536	0.607621	NA	TYROBP	protein_coding	transmembrane immune signaling adaptor TYROBP [Source:HGNC Symbol;Acc:HGNC:12449]
ENSG00000011638	908.869	0.132241	0.133316	0.268319	0.474183	TMEM159	protein_coding	transmembrane protein 159 [Source:HGNC Symbol;Acc:HGNC:30136]
ENSG00000011677	1.46785	0.00169909	0.302884	0.897383	NA	GABRA3	protein_coding	gamma-aminobutyric acid type A receptor subunit alpha3 [Source:HGNC Symbol;Acc:HGNC:4077]
ENSG00000012048	267.461	-0.317882	0.230972	0.0630416	0.173631	BRCA1	protein_coding	BRCA1 DNA repair associated [Source:HGNC Symbol;Acc:HGNC:1100]
ENSG00000012061	2759.09	-0.365221	0.104777	0.000224813	0.00189163	ERCC1	protein_coding	ERCC excision repair 1, endonuclease non-catalytic subunit [Source:HGNC Symbol;Acc:HGNC:3433]
ENSG00000012124	3.97073	-0.0605058	0.311898	0.0249158	NA	CD22	protein_coding	CD22 molecule [Source:HGNC Symbol;Acc:HGNC:1643]
ENSG00000012171	499.611	-1.30455	0.273946	5.22299e-08	1.20654e-06	SEMA3B	protein_coding	semaphorin 3B [Source:HGNC Symbol;Acc:HGNC:10724]
ENSG00000012174	3451.04	-0.0343404	0.105264	0.726069	0.851269	MBTPS2	protein_coding	membrane bound transcription factor peptidase, site 2 [Source:HGNC Symbol;Acc:HGNC:15455]
ENSG00000012211	163.384	0.173059	0.236906	0.28589	0.495104	PRICKLE3	protein_coding	prickle planar cell polarity protein 3 [Source:HGNC Symbol;Acc:HGNC:6645]
ENSG00000012223	0.799485	-0.00802727	0.303389	0.609486	NA	LTF	protein_coding	lactotransferrin [Source:HGNC Symbol;Acc:HGNC:6720]
ENSG00000012232	1908.4	-0.0191924	0.148072	0.863943	0.933106	EXTL3	protein_coding	exostosin like glycosyltransferase 3 [Source:HGNC Symbol;Acc:HGNC:3518]
ENSG00000012504	2.15692	0.0214898	0.302614	0.442969	NA	NR1H4	protein_coding	nuclear receptor subfamily 1 group H member 4 [Source:HGNC Symbol;Acc:HGNC:7967]
ENSG00000012660	8587.03	-0.340917	0.110431	0.00129914	0.00836796	ELOVL5	protein_coding	ELOVL fatty acid elongase 5 [Source:HGNC Symbol;Acc:HGNC:21308]
ENSG00000012779	0.649679	0.00699188	0.30334	0.632412	NA	ALOX5	protein_coding	arachidonate 5-lipoxygenase [Source:HGNC Symbol;Acc:HGNC:435]
ENSG00000012817	0	NA	NA	NA	NA	KDM5D	protein_coding	lysine demethylase 5D [Source:HGNC Symbol;Acc:HGNC:11115]
ENSG00000012822	5336.42	0.462125	0.128553	8.29973e-05	0.000812669	CALCOCO1	protein_coding	calcium binding and coiled-coil domain 1 [Source:HGNC Symbol;Acc:HGNC:29306]
ENSG00000012963	2296.56	-0.153429	0.130422	0.171027	0.350913	UBR7	protein_coding	ubiquitin protein ligase E3 component n-recognin 7 [Source:HGNC Symbol;Acc:HGNC:20344]
ENSG00000012983	5166.7	0.177691	0.101072	0.0607609	0.16901	MAP4K5	protein_coding	mitogen-activated protein kinase kinase kinase kinase 5 [Source:HGNC Symbol;Acc:HGNC:6867]
ENSG00000013016	2100.28	-0.308121	0.112608	0.00324077	0.0176279	EHD3	protein_coding	EH domain containing 3 [Source:HGNC Symbol;Acc:HGNC:3244]
ENSG00000013275	6352.91	-0.284745	0.101377	0.00253877	0.0143848	PSMC4	protein_coding	proteasome 26S subunit, ATPase 4 [Source:HGNC Symbol;Acc:HGNC:9551]
ENSG00000013288	3446.61	-0.0256152	0.0987665	0.782629	0.886004	MAN2B2	protein_coding	mannosidase alpha class 2B member 2 [Source:HGNC Symbol;Acc:HGNC:29623]
ENSG00000013293	917.483	-0.18039	0.20742	0.233506	0.432414	SLC7A14	protein_coding	solute carrier family 7 member 14 [Source:HGNC Symbol;Acc:HGNC:29326]
ENSG00000013297	1596.54	0.00940449	0.137045	0.944129	0.974395	CLDN11	protein_coding	claudin 11 [Source:HGNC Symbol;Acc:HGNC:8514]
ENSG00000013306	4655.18	-0.186358	0.0973933	0.0425464	0.129139	SLC25A39	protein_coding	solute carrier family 25 member 39 [Source:HGNC Symbol;Acc:HGNC:24279]
ENSG00000013364	13344	-0.127695	0.0867398	0.125044	0.282803	MVP	protein_coding	major vault protein [Source:HGNC Symbol;Acc:HGNC:7531]
ENSG00000013374	2540.96	0.0303486	0.100543	0.749743	0.864945	NUB1	protein_coding	negative regulator of ubiquitin like proteins 1 [Source:HGNC Symbol;Acc:HGNC:17623]
ENSG00000013375	7687.28	-0.538555	0.0953913	9.42183e-09	2.51737e-07	PGM3	protein_coding	phosphoglucomutase 3 [Source:HGNC Symbol;Acc:HGNC:8907]
ENSG00000013392	1019.11	0.00898409	0.153602	0.935152	0.969937	RWDD2A	protein_coding	RWD domain containing 2A [Source:HGNC Symbol;Acc:HGNC:21385]
ENSG00000013441	2924.82	0.360757	0.12013	0.00109302	0.00723203	CLK1	protein_coding	CDC like kinase 1 [Source:HGNC Symbol;Acc:HGNC:2068]
ENSG00000013503	1146.06	-0.00241168	0.119404	0.981578	0.992526	POLR3B	protein_coding	RNA polymerase III subunit B [Source:HGNC Symbol;Acc:HGNC:30348]
ENSG00000013523	993.029	-0.185557	0.156252	0.182267	0.367199	ANGEL1	protein_coding	angel homolog 1 [Source:HGNC Symbol;Acc:HGNC:19961]
ENSG00000013561	5913.38	-0.0837762	0.107348	0.393581	0.603041	RNF14	protein_coding	ring finger protein 14 [Source:HGNC Symbol;Acc:HGNC:10058]
ENSG00000013563	433.34	-0.221002	0.166867	0.115046	0.267235	DNASE1L1	protein_coding	deoxyribonuclease 1 like 1 [Source:HGNC Symbol;Acc:HGNC:2957]
ENSG00000013573	867.67	-0.164147	0.165631	0.239713	0.440416	DDX11	protein_coding	DEAD/H-box helicase 11 [Source:HGNC Symbol;Acc:HGNC:2736]
ENSG00000013583	2661.39	-0.321537	0.124843	0.00578085	0.0279933	HEBP1	protein_coding	heme binding protein 1 [Source:HGNC Symbol;Acc:HGNC:17176]
ENSG00000013588	2065.01	-1.53665	0.178532	1.76945e-19	2.17857e-17	GPRC5A	protein_coding	G protein-coupled receptor class C group 5 member A [Source:HGNC Symbol;Acc:HGNC:9836]
ENSG00000013619	263.438	-1.44814	0.219121	2.54297e-12	1.19428e-10	MAMLD1	protein_coding	mastermind like domain containing 1 [Source:HGNC Symbol;Acc:HGNC:2568]
ENSG00000013725	1.31569	0.0059842	0.303083	0.565427	NA	CD6	protein_coding	CD6 molecule [Source:HGNC Symbol;Acc:HGNC:1691]
ENSG00000013810	677.382	-1.30766	0.167986	3.93992e-16	3.24138e-14	TACC3	protein_coding	transforming acidic coiled-coil containing protein 3 [Source:HGNC Symbol;Acc:HGNC:11524]
ENSG00000014123	2810.17	0.194705	0.104024	0.0455596	0.135918	UFL1	protein_coding	UFM1 specific ligase 1 [Source:HGNC Symbol;Acc:HGNC:23039]
ENSG00000014138	437.114	-0.560038	0.174182	0.00025783	0.002128	POLA2	protein_coding	DNA polymerase alpha 2, accessory subunit [Source:HGNC Symbol;Acc:HGNC:30073]
ENSG00000014164	653.885	-0.0344874	0.137966	0.772864	0.879371	ZC3H3	protein_coding	zinc finger CCCH-type containing 3 [Source:HGNC Symbol;Acc:HGNC:28972]
ENSG00000014216	8084.98	-0.296883	0.0969727	0.00116365	0.00763009	CAPN1	protein_coding	calpain 1 [Source:HGNC Symbol;Acc:HGNC:1476]
ENSG00000014257	113.969	0.0662771	0.253709	0.637369	0.794214	ACP3	protein_coding	acid phosphatase 3 [Source:HGNC Symbol;Acc:HGNC:125]
ENSG00000014641	12151.9	-0.093704	0.0843541	0.254982	0.458854	MDH1	protein_coding	malate dehydrogenase 1 [Source:HGNC Symbol;Acc:HGNC:6970]
ENSG00000014824	6408.43	-0.0957943	0.093746	0.280941	0.489371	SLC30A9	protein_coding	solute carrier family 30 member 9 [Source:HGNC Symbol;Acc:HGNC:1329]
ENSG00000014914	1034.09	0.362595	0.152894	0.0068568	0.0321337	MTMR11	protein_coding	myotubularin related protein 11 [Source:HGNC Symbol;Acc:HGNC:24307]
ENSG00000014919	1460.58	0.0363524	0.124626	0.777191	0.882036	COX15	protein_coding	cytochrome c oxidase assembly homolog COX15 [Source:HGNC Symbol;Acc:HGNC:2263]
ENSG00000015133	26.9518	-0.402596	0.636179	0.0235426	0.0830255	CCDC88C	protein_coding	coiled-coil domain containing 88C [Source:HGNC Symbol;Acc:HGNC:19967]
ENSG00000015153	558.584	0.0469906	0.163937	0.735547	0.856813	YAF2	protein_coding	YY1 associated factor 2 [Source:HGNC Symbol;Acc:HGNC:17363]
ENSG00000015171	5062.31	0.0371636	0.0929367	0.669529	0.815137	ZMYND11	protein_coding	zinc finger MYND-type containing 11 [Source:HGNC Symbol;Acc:HGNC:16966]
ENSG00000015285	3.30579	-0.0130713	0.302333	0.548117	NA	WAS	protein_coding	WASP actin nucleation promoting factor [Source:HGNC Symbol;Acc:HGNC:12731]
ENSG00000015413	9.67298	0.0138663	0.303115	0.33168	0.542466	DPEP1	protein_coding	dipeptidase 1 [Source:HGNC Symbol;Acc:HGNC:3002]
ENSG00000015475	2504	-0.53706	0.137654	2.00662e-05	0.000236512	BID	protein_coding	BH3 interacting domain death agonist [Source:HGNC Symbol;Acc:HGNC:1050]
ENSG00000015479	23750.3	0.23549	0.0859216	0.00411532	0.0212074	MATR3	protein_coding	matrin 3 [Source:HGNC Symbol;Acc:HGNC:6912]
ENSG00000015520	10.0447	0.0117703	0.293995	0.87242	0.938663	NPC1L1	protein_coding	NPC1 like intracellular cholesterol transporter 1 [Source:HGNC Symbol;Acc:HGNC:7898]
ENSG00000015532	1051.46	0.0583798	0.132271	0.640147	0.796194	XYLT2	protein_coding	xylosyltransferase 2 [Source:HGNC Symbol;Acc:HGNC:15517]
ENSG00000015568	793.773	0.694743	0.219323	0.00018002	0.00156878	RGPD5	protein_coding	RANBP2 like and GRIP domain containing 5 [Source:HGNC Symbol;Acc:HGNC:32418]
ENSG00000015592	2.39599	-0.0322508	0.305721	0.126594	NA	STMN4	protein_coding	stathmin 4 [Source:HGNC Symbol;Acc:HGNC:16078]
ENSG00000015676	4656.17	-0.00127357	0.0957249	0.987599	0.995079	NUDCD3	protein_coding	NudC domain containing 3 [Source:HGNC Symbol;Acc:HGNC:22208]
ENSG00000016082	88.7946	0.3692	0.349784	0.0620374	0.171618	ISL1	protein_coding	ISL LIM homeobox 1 [Source:HGNC Symbol;Acc:HGNC:6132]
ENSG00000016391	92.9786	0.0551242	0.300592	0.407239	0.61506	CHDH	protein_coding	choline dehydrogenase [Source:HGNC Symbol;Acc:HGNC:24288]
ENSG00000016402	26.6597	-0.0589653	0.278597	0.62179	0.782206	IL20RA	protein_coding	interleukin 20 receptor subunit alpha [Source:HGNC Symbol;Acc:HGNC:6003]
ENSG00000016490	0.800756	-0.00192549	0.30315	0.809328	NA	CLCA1	protein_coding	chloride channel accessory 1 [Source:HGNC Symbol;Acc:HGNC:2015]
ENSG00000016602	1.19923	-0.0081808	0.303399	0.558771	NA	CLCA4	protein_coding	chloride channel accessory 4 [Source:HGNC Symbol;Acc:HGNC:2018]
ENSG00000016864	6327.5	0.0743594	0.089202	0.38094	0.590766	GLT8D1	protein_coding	glycosyltransferase 8 domain containing 1 [Source:HGNC Symbol;Acc:HGNC:24870]
ENSG00000017260	3213.41	-0.150583	0.116728	0.166553	0.344526	ATP2C1	protein_coding	ATPase secretory pathway Ca2+ transporting 1 [Source:HGNC Symbol;Acc:HGNC:13211]
ENSG00000017427	13.0879	0.162147	0.360195	0.0380677	0.118779	IGF1	protein_coding	insulin like growth factor 1 [Source:HGNC Symbol;Acc:HGNC:5464]
ENSG00000017483	76.8488	-0.163231	0.279785	0.297268	0.507086	SLC38A5	protein_coding	solute carrier family 38 member 5 [Source:HGNC Symbol;Acc:HGNC:18070]
ENSG00000017797	3318.47	-0.276724	0.115827	0.0101058	0.0431764	RALBP1	protein_coding	ralA binding protein 1 [Source:HGNC Symbol;Acc:HGNC:9841]
ENSG00000018189	2482.87	0.41296	0.107429	4.29055e-05	0.000460439	RUFY3	protein_coding	RUN and FYVE domain containing 3 [Source:HGNC Symbol;Acc:HGNC:30285]
ENSG00000018236	25.7518	0.0898266	0.290964	0.449752	0.650685	CNTN1	protein_coding	contactin 1 [Source:HGNC Symbol;Acc:HGNC:2171]
ENSG00000018280	12.012	0.0168459	0.299862	0.616305	0.778454	SLC11A1	protein_coding	solute carrier family 11 member 1 [Source:HGNC Symbol;Acc:HGNC:10907]
ENSG00000018408	11891.9	0.521556	0.120148	3.25702e-06	4.85675e-05	WWTR1	protein_coding	WW domain containing transcription regulator 1 [Source:HGNC Symbol;Acc:HGNC:24042]
ENSG00000018510	3215.15	-0.0812566	0.138117	0.527939	0.713287	AGPS	protein_coding	alkylglycerone phosphate synthase [Source:HGNC Symbol;Acc:HGNC:327]
ENSG00000018607	6.94955	0.0480579	0.305709	0.164488	NA	ZNF806	transcribed_unprocessed_pseudogene	zinc finger protein 806 [Source:HGNC Symbol;Acc:HGNC:33228]
ENSG00000018610	648.363	0.306527	0.178061	0.0389684	0.120886	CXorf56	protein_coding	chromosome X open reading frame 56 [Source:HGNC Symbol;Acc:HGNC:26239]
ENSG00000018625	33.8952	-1.81215	0.926823	0.00142595	0.00898776	ATP1A2	protein_coding	ATPase Na+/K+ transporting subunit alpha 2 [Source:HGNC Symbol;Acc:HGNC:800]
ENSG00000018699	1775.06	-0.208543	0.108457	0.0448449	0.134519	TTC27	protein_coding	tetratricopeptide repeat domain 27 [Source:HGNC Symbol;Acc:HGNC:25986]
ENSG00000018869	196.44	0.159366	0.219132	0.315086	0.526191	ZNF582	protein_coding	zinc finger protein 582 [Source:HGNC Symbol;Acc:HGNC:26421]
ENSG00000019102	1.4779	-0.0343566	0.304825	0.330182	NA	VSIG2	protein_coding	V-set and immunoglobulin domain containing 2 [Source:HGNC Symbol;Acc:HGNC:17149]
ENSG00000019144	1404.87	0.0558824	0.142233	0.661593	0.809383	PHLDB1	protein_coding	pleckstrin homology like domain family B member 1 [Source:HGNC Symbol;Acc:HGNC:23697]
ENSG00000019169	0.350571	0.00658914	0.303312	0.70559	NA	MARCO	protein_coding	macrophage receptor with collagenous structure [Source:HGNC Symbol;Acc:HGNC:6895]
ENSG00000019186	36.8828	-0.00708795	0.287713	0.925164	0.965646	CYP24A1	protein_coding	cytochrome P450 family 24 subfamily A member 1 [Source:HGNC Symbol;Acc:HGNC:2602]
ENSG00000019485	148.845	-0.0123848	0.251662	0.92347	0.965196	PRDM11	protein_coding	PR/SET domain 11 [Source:HGNC Symbol;Acc:HGNC:13996]
ENSG00000019505	1.33248	-0.00821909	0.303401	0.545957	NA	SYT13	protein_coding	synaptotagmin 13 [Source:HGNC Symbol;Acc:HGNC:14962]
ENSG00000019549	11140.5	0.463313	0.114077	1.51205e-05	0.000185165	SNAI2	protein_coding	snail family transcriptional repressor 2 [Source:HGNC Symbol;Acc:HGNC:11094]
ENSG00000019582	268.34	0.435807	0.197897	0.00775296	0.0352657	CD74	protein_coding	CD74 molecule [Source:HGNC Symbol;Acc:HGNC:1697]
ENSG00000019991	5400.2	0.427828	0.131276	0.000425788	0.00324679	HGF	protein_coding	hepatocyte growth factor [Source:HGNC Symbol;Acc:HGNC:4893]
ENSG00000019995	1334.96	0.0211685	0.126749	0.848823	0.924438	ZRANB1	protein_coding	zinc finger RANBP2-type containing 1 [Source:HGNC Symbol;Acc:HGNC:18224]
ENSG00000020129	1049.72	-0.0449704	0.132912	0.714632	0.844161	NCDN	protein_coding	neurochondrin [Source:HGNC Symbol;Acc:HGNC:17597]
ENSG00000020181	1089.21	0.139681	0.158352	0.298602	0.508373	ADGRA2	protein_coding	adhesion G protein-coupled receptor A2 [Source:HGNC Symbol;Acc:HGNC:17849]
ENSG00000020219	0.266495	-0.00739596	0.303342	0.756393	NA	CCT8L1P	processed_pseudogene	chaperonin containing TCP1 subunit 8 like 1, pseudogene [Source:HGNC Symbol;Acc:HGNC:32153]
ENSG00000020256	1505.43	0.0346656	0.105611	0.721745	0.84907	ZFP64	protein_coding	ZFP64 zinc finger protein [Source:HGNC Symbol;Acc:HGNC:15940]
ENSG00000020426	2372.83	-0.239383	0.114698	0.0232054	0.0819793	MNAT1	protein_coding	MNAT1 component of CDK activating kinase [Source:HGNC Symbol;Acc:HGNC:7181]
ENSG00000020577	723.878	-0.590144	0.166919	7.24784e-05	0.000724466	SAMD4A	protein_coding	sterile alpha motif domain containing 4A [Source:HGNC Symbol;Acc:HGNC:23023]
ENSG00000020633	48.743	0.377048	0.59312	0.0182005	0.0681705	RUNX3	protein_coding	RUNX family transcription factor 3 [Source:HGNC Symbol;Acc:HGNC:10473]
ENSG00000020922	1385.21	-0.0964003	0.131543	0.44159	0.643835	MRE11	protein_coding	MRE11 homolog, double strand break repair nuclease [Source:HGNC Symbol;Acc:HGNC:7230]
ENSG00000021300	49.9567	0.0410462	0.256751	0.769391	0.877497	PLEKHB1	protein_coding	pleckstrin homology domain containing B1 [Source:HGNC Symbol;Acc:HGNC:19079]
ENSG00000021355	1078.8	-0.204545	0.143998	0.104326	0.249833	SERPINB1	protein_coding	serpin family B member 1 [Source:HGNC Symbol;Acc:HGNC:3311]
ENSG00000021461	0.705464	-0.00127411	0.302952	0.94584	NA	CYP3A43	protein_coding	cytochrome P450 family 3 subfamily A member 43 [Source:HGNC Symbol;Acc:HGNC:17450]
ENSG00000021488	7.2986	0.048787	0.304284	0.354775	NA	SLC7A9	protein_coding	solute carrier family 7 member 9 [Source:HGNC Symbol;Acc:HGNC:11067]
ENSG00000021574	1100.34	0.0924375	0.123781	0.416078	0.62308	SPAST	protein_coding	spastin [Source:HGNC Symbol;Acc:HGNC:11233]
ENSG00000021645	37.8992	-0.917221	0.613442	0.00629084	0.0299065	NRXN3	protein_coding	neurexin 3 [Source:HGNC Symbol;Acc:HGNC:8010]
ENSG00000021762	721.94	0.0196951	0.136999	0.872981	0.938936	OSBPL5	protein_coding	oxysterol binding protein like 5 [Source:HGNC Symbol;Acc:HGNC:16392]
ENSG00000021776	2489.41	-0.15977	0.111131	0.120002	0.275087	AQR	protein_coding	aquarius intron-binding spliceosomal factor [Source:HGNC Symbol;Acc:HGNC:29513]
ENSG00000021826	325.206	0.342258	0.216656	0.0414259	0.126634	CPS1	protein_coding	carbamoyl-phosphate synthase 1 [Source:HGNC Symbol;Acc:HGNC:2323]
ENSG00000021852	0.399743	-0.00766917	0.303364	0.704378	NA	C8B	protein_coding	complement C8 beta chain [Source:HGNC Symbol;Acc:HGNC:1353]
ENSG00000022267	7683.49	-0.0791014	0.121771	0.498619	0.691359	FHL1	protein_coding	four and a half LIM domains 1 [Source:HGNC Symbol;Acc:HGNC:3702]
ENSG00000022277	7720.37	-0.269539	0.090344	0.00167414	0.0102923	RTF2	protein_coding	replication termination factor 2 [Source:HGNC Symbol;Acc:HGNC:15890]
ENSG00000022355	2.13196	-0.00856168	0.303415	0.484188	NA	GABRA1	protein_coding	gamma-aminobutyric acid type A receptor subunit alpha1 [Source:HGNC Symbol;Acc:HGNC:4075]
ENSG00000022556	75.3924	-0.0389781	0.302011	0.358708	0.568628	NLRP2	protein_coding	NLR family pyrin domain containing 2 [Source:HGNC Symbol;Acc:HGNC:22948]
ENSG00000022567	256.201	0.344417	0.313877	0.0677734	0.182741	SLC45A4	protein_coding	solute carrier family 45 member 4 [Source:HGNC Symbol;Acc:HGNC:29196]
ENSG00000022840	12532.9	-0.157783	0.0890033	0.0626454	0.172932	RNF10	protein_coding	ring finger protein 10 [Source:HGNC Symbol;Acc:HGNC:10055]
ENSG00000022976	344.473	0.0742507	0.177206	0.598738	0.765843	ZNF839	protein_coding	zinc finger protein 839 [Source:HGNC Symbol;Acc:HGNC:20345]
ENSG00000023041	3227.03	0.116417	0.103713	0.231018	0.429641	ZDHHC6	protein_coding	zinc finger DHHC-type palmitoyltransferase 6 [Source:HGNC Symbol;Acc:HGNC:19160]
ENSG00000023171	82.4653	-0.072787	0.258708	0.59701	0.764544	GRAMD1B	protein_coding	GRAM domain containing 1B [Source:HGNC Symbol;Acc:HGNC:29214]
ENSG00000023191	9751.94	-0.0606487	0.0920222	0.475177	0.672415	RNH1	protein_coding	ribonuclease/angiogenin inhibitor 1 [Source:HGNC Symbol;Acc:HGNC:10074]
ENSG00000023228	3591.52	-0.130337	0.0989755	0.158585	0.333265	NDUFS1	protein_coding	NADH:ubiquinone oxidoreductase core subunit S1 [Source:HGNC Symbol;Acc:HGNC:7707]
ENSG00000023287	6924.35	0.403768	0.107335	5.91221e-05	0.000606943	RB1CC1	protein_coding	RB1 inducible coiled-coil 1 [Source:HGNC Symbol;Acc:HGNC:15574]
ENSG00000023318	11452.7	0.0594024	0.0857178	0.4941	0.687867	ERP44	protein_coding	endoplasmic reticulum protein 44 [Source:HGNC Symbol;Acc:HGNC:18311]
ENSG00000023330	4602.96	-0.0265604	0.100795	0.779249	0.883712	ALAS1	protein_coding	5'-aminolevulinate synthase 1 [Source:HGNC Symbol;Acc:HGNC:396]
ENSG00000023445	43.7063	-0.244141	0.386295	0.0894388	0.223867	BIRC3	protein_coding	baculoviral IAP repeat containing 3 [Source:HGNC Symbol;Acc:HGNC:591]
ENSG00000023516	743.63	0.402793	0.157872	0.00364324	0.0193211	AKAP11	protein_coding	A-kinase anchoring protein 11 [Source:HGNC Symbol;Acc:HGNC:369]
ENSG00000023572	2683.51	-0.504018	0.11529	3.05113e-06	4.5797e-05	GLRX2	protein_coding	glutaredoxin 2 [Source:HGNC Symbol;Acc:HGNC:16065]
ENSG00000023608	3882.22	-0.579785	0.104897	6.74698e-09	1.86844e-07	SNAPC1	protein_coding	small nuclear RNA activating complex polypeptide 1 [Source:HGNC Symbol;Acc:HGNC:11134]
ENSG00000023697	3254.83	-0.292303	0.105901	0.00315609	0.0172186	DERA	protein_coding	deoxyribose-phosphate aldolase [Source:HGNC Symbol;Acc:HGNC:24269]
ENSG00000023734	12049.6	-0.348446	0.0880856	3.57251e-05	0.000391789	STRAP	protein_coding	serine/threonine kinase receptor associated protein [Source:HGNC Symbol;Acc:HGNC:30796]
ENSG00000023839	10.6445	0.100561	0.313127	0.247278	0.449675	ABCC2	protein_coding	ATP binding cassette subfamily C member 2 [Source:HGNC Symbol;Acc:HGNC:53]
ENSG00000023892	140.698	0.290822	0.255515	0.100645	0.243974	DEF6	protein_coding	DEF6 guanine nucleotide exchange factor [Source:HGNC Symbol;Acc:HGNC:2760]
ENSG00000023902	3134.13	-0.177724	0.106786	0.0811836	0.208473	PLEKHO1	protein_coding	pleckstrin homology domain containing O1 [Source:HGNC Symbol;Acc:HGNC:24310]
ENSG00000023909	4521.25	-0.415891	0.0986726	8.30837e-06	0.000110912	GCLM	protein_coding	glutamate-cysteine ligase modifier subunit [Source:HGNC Symbol;Acc:HGNC:4312]
ENSG00000024048	1601.42	0.0233793	0.115104	0.823288	0.910424	UBR2	protein_coding	ubiquitin protein ligase E3 component n-recognin 2 [Source:HGNC Symbol;Acc:HGNC:21289]
ENSG00000024422	32833.9	-0.295001	0.0870522	0.000529055	0.00392526	EHD2	protein_coding	EH domain containing 2 [Source:HGNC Symbol;Acc:HGNC:3243]
ENSG00000024526	1129.76	-0.497354	0.493273	0.0251616	0.0871333	DEPDC1	protein_coding	DEP domain containing 1 [Source:HGNC Symbol;Acc:HGNC:22949]
ENSG00000024862	1024.64	-0.159308	0.140099	0.198032	0.388265	CCDC28A	protein_coding	coiled-coil domain containing 28A [Source:HGNC Symbol;Acc:HGNC:21098]
ENSG00000025039	122.087	0.0142812	0.2949	0.815794	0.905908	RRAGD	protein_coding	Ras related GTP binding D [Source:HGNC Symbol;Acc:HGNC:19903]
ENSG00000025156	1775.19	0.20557	0.107869	0.0412385	0.126145	HSF2	protein_coding	heat shock transcription factor 2 [Source:HGNC Symbol;Acc:HGNC:5225]
ENSG00000025293	2854.05	-0.0139099	0.0935363	0.874812	0.940129	PHF20	protein_coding	PHD finger protein 20 [Source:HGNC Symbol;Acc:HGNC:16098]
ENSG00000025423	34.1375	-2.33198	0.814519	5.07013e-05	0.000531576	HSD17B6	protein_coding	hydroxysteroid 17-beta dehydrogenase 6 [Source:HGNC Symbol;Acc:HGNC:23316]
ENSG00000025434	451.645	0.285368	0.189134	0.0621302	0.171822	NR1H3	protein_coding	nuclear receptor subfamily 1 group H member 3 [Source:HGNC Symbol;Acc:HGNC:7966]
ENSG00000025708	406.419	0.000601467	0.166976	0.992708	0.996976	TYMP	protein_coding	thymidine phosphorylase [Source:HGNC Symbol;Acc:HGNC:3148]
ENSG00000025770	1310.07	-0.272335	0.114817	0.0101044	0.0431764	NCAPH2	protein_coding	non-SMC condensin II complex subunit H2 [Source:HGNC Symbol;Acc:HGNC:25071]
ENSG00000025772	4466.53	-0.170227	0.0947298	0.0554924	0.157973	TOMM34	protein_coding	translocase of outer mitochondrial membrane 34 [Source:HGNC Symbol;Acc:HGNC:15746]
ENSG00000025796	5136.73	0.178125	0.113728	0.0905986	0.225947	SEC63	protein_coding	SEC63 homolog, protein translocation regulator [Source:HGNC Symbol;Acc:HGNC:21082]
ENSG00000025800	3547.05	0.078404	0.14897	0.543905	0.72603	KPNA6	protein_coding	karyopherin subunit alpha 6 [Source:HGNC Symbol;Acc:HGNC:6399]
ENSG00000026025	67837.7	-0.298478	0.0888853	0.000550807	0.00405528	VIM	protein_coding	vimentin [Source:HGNC Symbol;Acc:HGNC:12692]
ENSG00000026036	63.4582	0.00460016	0.25793	0.975665	0.990283	RTEL1-TNFRSF6B	protein_coding	RTEL1-TNFRSF6B readthrough (NMD candidate) [Source:HGNC Symbol;Acc:HGNC:44095]
ENSG00000026103	1726.2	0.218461	0.110882	0.0337713	0.108743	FAS	protein_coding	Fas cell surface death receptor [Source:HGNC Symbol;Acc:HGNC:11920]
ENSG00000026297	3144.9	-0.135167	0.118368	0.212754	0.407656	RNASET2	protein_coding	ribonuclease T2 [Source:HGNC Symbol;Acc:HGNC:21686]
ENSG00000026508	30797.5	-0.616138	0.0891157	9.03977e-13	4.51295e-11	CD44	protein_coding	CD44 molecule (Indian blood group) [Source:HGNC Symbol;Acc:HGNC:1681]
ENSG00000026559	1029.04	-0.930236	0.206869	4.79082e-07	8.91708e-06	KCNG1	protein_coding	potassium voltage-gated channel modifier subfamily G member 1 [Source:HGNC Symbol;Acc:HGNC:6248]
ENSG00000026652	506.579	0.0364126	0.165982	0.793529	0.893613	AGPAT4	protein_coding	1-acylglycerol-3-phosphate O-acyltransferase 4 [Source:HGNC Symbol;Acc:HGNC:20885]
ENSG00000026751	5.83455	0.0247739	0.298992	0.660563	NA	SLAMF7	protein_coding	SLAM family member 7 [Source:HGNC Symbol;Acc:HGNC:21394]
ENSG00000026950	1005.31	0.397663	0.125326	0.000538597	0.00398518	BTN3A1	protein_coding	butyrophilin subfamily 3 member A1 [Source:HGNC Symbol;Acc:HGNC:1138]
ENSG00000027001	1928.03	0.165139	0.120495	0.131472	0.292192	MIPEP	protein_coding	mitochondrial intermediate peptidase [Source:HGNC Symbol;Acc:HGNC:7104]
ENSG00000027075	127.196	0.0623294	0.231413	0.678804	0.821682	PRKCH	protein_coding	protein kinase C eta [Source:HGNC Symbol;Acc:HGNC:9403]
ENSG00000027644	6.46347	0.123205	0.33485	0.0464925	NA	INSRR	protein_coding	insulin receptor related receptor [Source:HGNC Symbol;Acc:HGNC:6093]
ENSG00000027697	5275.33	0.265811	0.104088	0.00605706	0.029007	IFNGR1	protein_coding	interferon gamma receptor 1 [Source:HGNC Symbol;Acc:HGNC:5439]
ENSG00000027847	2538.15	-0.216648	0.101705	0.0230214	0.0815031	B4GALT7	protein_coding	beta-1,4-galactosyltransferase 7 [Source:HGNC Symbol;Acc:HGNC:930]
ENSG00000027869	0.897167	-0.0175679	0.303606	0.578132	NA	SH2D2A	protein_coding	SH2 domain containing 2A [Source:HGNC Symbol;Acc:HGNC:10821]
ENSG00000028116	2029.06	-0.0826612	0.106861	0.416325	0.62323	VRK2	protein_coding	VRK serine/threonine kinase 2 [Source:HGNC Symbol;Acc:HGNC:12719]
ENSG00000028137	313.771	0.0385757	0.201576	0.797811	0.895509	TNFRSF1B	protein_coding	TNF receptor superfamily member 1B [Source:HGNC Symbol;Acc:HGNC:11917]
ENSG00000028203	5644.32	-0.122828	0.0931747	0.163677	0.340793	VEZT	protein_coding	vezatin, adherens junctions transmembrane protein [Source:HGNC Symbol;Acc:HGNC:18258]
ENSG00000028277	113.051	0.0998752	0.268648	0.487564	0.682701	POU2F2	protein_coding	POU class 2 homeobox 2 [Source:HGNC Symbol;Acc:HGNC:9213]
ENSG00000028310	1549.76	-0.101905	0.11112	0.32217	0.532865	BRD9	protein_coding	bromodomain containing 9 [Source:HGNC Symbol;Acc:HGNC:25818]
ENSG00000028528	6510.75	0.122409	0.0911442	0.161398	0.337695	SNX1	protein_coding	sorting nexin 1 [Source:HGNC Symbol;Acc:HGNC:11172]
ENSG00000028839	1751.67	-0.123498	0.117595	0.268146	0.474042	TBPL1	protein_coding	TATA-box binding protein like 1 [Source:HGNC Symbol;Acc:HGNC:11589]
ENSG00000029153	1412.19	-0.947142	0.147333	1.10677e-11	4.79039e-10	ARNTL2	protein_coding	aryl hydrocarbon receptor nuclear translocator like 2 [Source:HGNC Symbol;Acc:HGNC:18984]
ENSG00000029363	7104.93	0.208187	0.0930362	0.0186141	0.0692358	BCLAF1	protein_coding	BCL2 associated transcription factor 1 [Source:HGNC Symbol;Acc:HGNC:16863]
ENSG00000029364	3097.97	0.103387	0.111597	0.316996	0.527853	SLC39A9	protein_coding	solute carrier family 39 member 9 [Source:HGNC Symbol;Acc:HGNC:20182]
ENSG00000029534	29.5603	-0.035758	0.278834	0.737088	0.857578	ANK1	protein_coding	ankyrin 1 [Source:HGNC Symbol;Acc:HGNC:492]
ENSG00000029559	0	NA	NA	NA	NA	IBSP	protein_coding	integrin binding sialoprotein [Source:HGNC Symbol;Acc:HGNC:5341]
ENSG00000029639	875.335	-0.0730638	0.139924	0.553366	0.733714	TFB1M	protein_coding	transcription factor B1, mitochondrial [Source:HGNC Symbol;Acc:HGNC:17037]
ENSG00000029725	4799.91	0.0903884	0.101557	0.327137	0.537756	RABEP1	protein_coding	rabaptin, RAB GTPase binding effector protein 1 [Source:HGNC Symbol;Acc:HGNC:17677]
ENSG00000029993	2301.63	-0.122571	0.138704	0.310293	0.521313	HMGB3	protein_coding	high mobility group box 3 [Source:HGNC Symbol;Acc:HGNC:5004]
ENSG00000030066	2901.65	0.0497119	0.131479	0.674595	0.819116	NUP160	protein_coding	nucleoporin 160 [Source:HGNC Symbol;Acc:HGNC:18017]
ENSG00000030110	1850.85	-0.137888	0.110611	0.179136	0.362706	BAK1	protein_coding	BCL2 antagonist/killer 1 [Source:HGNC Symbol;Acc:HGNC:949]
ENSG00000030304	92.7059	0.152118	0.296673	0.255776	0.459867	MUSK	protein_coding	muscle associated receptor tyrosine kinase [Source:HGNC Symbol;Acc:HGNC:7525]
ENSG00000030419	109.139	-0.339731	0.368044	0.0684016	0.183895	IKZF2	protein_coding	IKAROS family zinc finger 2 [Source:HGNC Symbol;Acc:HGNC:13177]
ENSG00000030582	31884	0.340726	0.15775	0.0122401	0.0502229	GRN	protein_coding	granulin precursor [Source:HGNC Symbol;Acc:HGNC:4601]
ENSG00000031003	619.938	0.483084	0.150707	0.000355568	0.00278913	FAM13B	protein_coding	family with sequence similarity 13 member B [Source:HGNC Symbol;Acc:HGNC:1335]
ENSG00000031081	788.596	0.306444	0.188777	0.0440754	0.132816	ARHGAP31	protein_coding	Rho GTPase activating protein 31 [Source:HGNC Symbol;Acc:HGNC:29216]
ENSG00000031691	361.588	-0.240001	0.178447	0.102316	0.246711	CENPQ	protein_coding	centromere protein Q [Source:HGNC Symbol;Acc:HGNC:21347]
ENSG00000031698	18293.8	-0.297979	0.0980002	0.00123335	0.00801217	SARS1	protein_coding	seryl-tRNA synthetase 1 [Source:HGNC Symbol;Acc:HGNC:10537]
ENSG00000031823	311.414	-0.53282	0.259792	0.00703608	0.0327404	RANBP3	protein_coding	RAN binding protein 3 [Source:HGNC Symbol;Acc:HGNC:9850]
ENSG00000032219	1759.07	0.472623	0.127019	5.56132e-05	0.00057448	ARID4A	protein_coding	AT-rich interaction domain 4A [Source:HGNC Symbol;Acc:HGNC:9885]
ENSG00000032389	1255.4	-0.407651	0.127576	0.000478031	0.0035891	EIPR1	protein_coding	EARP complex and GARP complex interacting protein 1 [Source:HGNC Symbol;Acc:HGNC:12383]
ENSG00000032444	327.395	0.255157	0.253638	0.135095	0.297487	PNPLA6	protein_coding	patatin like phospholipase domain containing 6 [Source:HGNC Symbol;Acc:HGNC:16268]
ENSG00000032742	1738.64	0.130403	0.123604	0.246889	0.449252	IFT88	protein_coding	intraflagellar transport 88 [Source:HGNC Symbol;Acc:HGNC:20606]
ENSG00000033011	2463.18	0.0375941	0.0983428	0.70915	0.84112	ALG1	protein_coding	ALG1 chitobiosyldiphosphodolichol beta-mannosyltransferase [Source:HGNC Symbol;Acc:HGNC:18294]
ENSG00000033030	1134.21	-0.0411973	0.130733	0.736544	0.857445	ZCCHC8	protein_coding	zinc finger CCHC-type containing 8 [Source:HGNC Symbol;Acc:HGNC:25265]
ENSG00000033050	2118.23	-0.276285	0.133719	0.0204019	0.0741451	ABCF2	protein_coding	ATP binding cassette subfamily F member 2 [Source:HGNC Symbol;Acc:HGNC:71]
ENSG00000033100	3897.38	-0.234857	0.0965198	0.00988896	0.0425293	CHPF2	protein_coding	chondroitin polymerizing factor 2 [Source:HGNC Symbol;Acc:HGNC:29270]
ENSG00000033122	95.5098	0.0294512	0.279192	0.77357	0.879693	LRRC7	protein_coding	leucine rich repeat containing 7 [Source:HGNC Symbol;Acc:HGNC:18531]
ENSG00000033170	3095.83	0.336141	0.104322	0.000565667	0.00415126	FUT8	protein_coding	fucosyltransferase 8 [Source:HGNC Symbol;Acc:HGNC:4019]
ENSG00000033178	2235.19	-0.072731	0.126221	0.52212	0.708589	UBA6	protein_coding	ubiquitin like modifier activating enzyme 6 [Source:HGNC Symbol;Acc:HGNC:25581]
ENSG00000033327	155.586	-0.719145	0.572999	0.0087003	0.0385828	GAB2	protein_coding	GRB2 associated binding protein 2 [Source:HGNC Symbol;Acc:HGNC:14458]
ENSG00000033627	2554.54	0.0677721	0.113433	0.517616	0.705275	ATP6V0A1	protein_coding	ATPase H+ transporting V0 subunit a1 [Source:HGNC Symbol;Acc:HGNC:865]
ENSG00000033800	4528.89	0.181221	0.125057	0.107557	0.25526	PIAS1	protein_coding	protein inhibitor of activated STAT 1 [Source:HGNC Symbol;Acc:HGNC:2752]
ENSG00000033867	1532.26	0.529444	0.150682	9.77613e-05	0.000936105	SLC4A7	protein_coding	solute carrier family 4 member 7 [Source:HGNC Symbol;Acc:HGNC:11033]
ENSG00000034053	2132.19	-0.280263	0.114507	0.00794843	0.0359306	APBA2	protein_coding	amyloid beta precursor protein binding family A member 2 [Source:HGNC Symbol;Acc:HGNC:579]
ENSG00000034152	2353.6	-0.176778	0.10131	0.0630607	0.173658	MAP2K3	protein_coding	mitogen-activated protein kinase kinase 3 [Source:HGNC Symbol;Acc:HGNC:6843]
ENSG00000034239	31.2671	0.0142122	0.281367	0.89374	0.950381	EFCAB1	protein_coding	EF-hand calcium binding domain 1 [Source:HGNC Symbol;Acc:HGNC:25678]
ENSG00000034510	67784.3	-0.733737	0.0915643	3.41516e-16	2.82868e-14	TMSB10	protein_coding	thymosin beta 10 [Source:HGNC Symbol;Acc:HGNC:11879]
ENSG00000034533	922.286	0.566917	0.158036	6.15809e-05	0.000629701	ASTE1	protein_coding	asteroid homolog 1 [Source:HGNC Symbol;Acc:HGNC:25021]
ENSG00000034677	2562	-0.0821819	0.134184	0.513272	0.701484	RNF19A	protein_coding	ring finger protein 19A, RBR E3 ubiquitin protein ligase [Source:HGNC Symbol;Acc:HGNC:13432]
ENSG00000034693	2016.03	0.0715689	0.111225	0.503098	0.694033	PEX3	protein_coding	peroxisomal biogenesis factor 3 [Source:HGNC Symbol;Acc:HGNC:8858]
ENSG00000034713	7017.36	0.0058424	0.0849283	0.928255	0.966773	GABARAPL2	protein_coding	GABA type A receptor associated protein like 2 [Source:HGNC Symbol;Acc:HGNC:13291]
ENSG00000034971	0.265507	-0.00733747	0.303336	0.760023	NA	MYOC	protein_coding	myocilin [Source:HGNC Symbol;Acc:HGNC:7610]
ENSG00000035115	1840.56	0.053838	0.0988608	0.583181	0.754637	SH3YL1	protein_coding	SH3 and SYLF domain containing 1 [Source:HGNC Symbol;Acc:HGNC:29546]
ENSG00000035141	3346.21	-0.109657	0.10063	0.249369	0.45232	FAM136A	protein_coding	family with sequence similarity 136 member A [Source:HGNC Symbol;Acc:HGNC:25911]
ENSG00000035403	22863.2	-0.643329	0.104352	2.10728e-10	7.47059e-09	VCL	protein_coding	vinculin [Source:HGNC Symbol;Acc:HGNC:12665]
ENSG00000035499	307.857	-0.769123	0.278615	0.000454394	0.00343853	DEPDC1B	protein_coding	DEP domain containing 1B [Source:HGNC Symbol;Acc:HGNC:24902]
ENSG00000035664	310.317	-0.243631	0.306626	0.13213	0.293184	DAPK2	protein_coding	death associated protein kinase 2 [Source:HGNC Symbol;Acc:HGNC:2675]
ENSG00000035681	4555.83	0.276802	0.0935362	0.00183893	0.0111141	NSMAF	protein_coding	neutral sphingomyelinase activation associated factor [Source:HGNC Symbol;Acc:HGNC:8017]
ENSG00000035687	2759.26	-0.177243	0.0985352	0.0562474	0.159673	ADSS2	protein_coding	adenylosuccinate synthase 2 [Source:HGNC Symbol;Acc:HGNC:292]
ENSG00000035720	0	NA	NA	NA	NA	STAP1	protein_coding	signal transducing adaptor family member 1 [Source:HGNC Symbol;Acc:HGNC:24133]
ENSG00000035862	1862.61	-0.265481	0.154907	0.0459839	0.137004	TIMP2	protein_coding	TIMP metallopeptidase inhibitor 2 [Source:HGNC Symbol;Acc:HGNC:11821]
ENSG00000035928	2514.6	0.354241	0.11727	0.00106239	0.0070601	RFC1	protein_coding	replication factor C subunit 1 [Source:HGNC Symbol;Acc:HGNC:9969]
ENSG00000036054	6056.31	0.028258	0.0885293	0.739449	0.858481	TBC1D23	protein_coding	TBC1 domain family member 23 [Source:HGNC Symbol;Acc:HGNC:25622]
ENSG00000036257	5715.86	0.116309	0.0917287	0.176682	0.359079	CUL3	protein_coding	cullin 3 [Source:HGNC Symbol;Acc:HGNC:2553]
ENSG00000036448	17.5265	0.0376234	0.29829	0.559055	0.738249	MYOM2	protein_coding	myomesin 2 [Source:HGNC Symbol;Acc:HGNC:7614]
ENSG00000036473	0.609321	-0.0124237	0.303597	0.562554	NA	OTC	protein_coding	ornithine carbamoyltransferase [Source:HGNC Symbol;Acc:HGNC:8512]
ENSG00000036530	136.682	0.339992	0.267627	0.0642109	0.175975	CYP46A1	protein_coding	cytochrome P450 family 46 subfamily A member 1 [Source:HGNC Symbol;Acc:HGNC:2641]
ENSG00000036549	2987.81	0.220779	0.131826	0.0621265	0.171822	ZZZ3	protein_coding	zinc finger ZZ-type containing 3 [Source:HGNC Symbol;Acc:HGNC:24523]
ENSG00000036565	0.399743	-0.00766917	0.303364	0.704378	NA	SLC18A1	protein_coding	solute carrier family 18 member A1 [Source:HGNC Symbol;Acc:HGNC:10934]
ENSG00000036672	14.2795	-0.0372354	0.30034	0.440995	0.643328	USP2	protein_coding	ubiquitin specific peptidase 2 [Source:HGNC Symbol;Acc:HGNC:12618]
ENSG00000036828	7.33103	-0.0279627	0.299083	0.625757	NA	CASR	protein_coding	calcium sensing receptor [Source:HGNC Symbol;Acc:HGNC:1514]
ENSG00000037042	1367.86	0.244076	0.117674	0.0247184	0.0861057	TUBG2	protein_coding	tubulin gamma 2 [Source:HGNC Symbol;Acc:HGNC:12419]
ENSG00000037241	2100.53	-0.181264	0.108157	0.0713993	0.189462	RPL26L1	protein_coding	ribosomal protein L26 like 1 [Source:HGNC Symbol;Acc:HGNC:17050]
ENSG00000037280	17.8469	-0.101172	0.32193	0.0289555	0.0967057	FLT4	protein_coding	fms related receptor tyrosine kinase 4 [Source:HGNC Symbol;Acc:HGNC:3767]
ENSG00000037474	3832.19	-0.128845	0.105094	0.191663	0.379949	NSUN2	protein_coding	NOP2/Sun RNA methyltransferase 2 [Source:HGNC Symbol;Acc:HGNC:25994]
ENSG00000037637	2581.61	0.066437	0.111045	0.531876	0.716269	FBXO42	protein_coding	F-box protein 42 [Source:HGNC Symbol;Acc:HGNC:29249]
ENSG00000037749	1429.79	0.00456946	0.127923	0.969401	0.987115	MFAP3	protein_coding	microfibril associated protein 3 [Source:HGNC Symbol;Acc:HGNC:7034]
ENSG00000037757	939.772	0.331943	0.155191	0.0141336	0.0560889	MRI1	protein_coding	methylthioribose-1-phosphate isomerase 1 [Source:HGNC Symbol;Acc:HGNC:28469]
ENSG00000037897	504.603	-0.183841	0.1461	0.151687	0.322863	METTL1	protein_coding	methyltransferase like 1 [Source:HGNC Symbol;Acc:HGNC:7030]
ENSG00000037965	40.1373	-0.00249289	0.278373	0.976162	0.990538	HOXC8	protein_coding	homeobox C8 [Source:HGNC Symbol;Acc:HGNC:5129]
ENSG00000038002	3250.63	-0.355346	0.111316	0.000596081	0.00432568	AGA	protein_coding	aspartylglucosaminidase [Source:HGNC Symbol;Acc:HGNC:318]
ENSG00000038210	1762.84	-0.25982	0.109689	0.0107913	0.0455497	PI4K2B	protein_coding	phosphatidylinositol 4-kinase type 2 beta [Source:HGNC Symbol;Acc:HGNC:18215]
ENSG00000038219	2947.44	0.0915861	0.126691	0.435999	0.639162	BOD1L1	protein_coding	biorientation of chromosomes in cell division 1 like 1 [Source:HGNC Symbol;Acc:HGNC:31792]
ENSG00000038274	8342.42	0.123815	0.0838418	0.130447	0.290837	MAT2B	protein_coding	methionine adenosyltransferase 2B [Source:HGNC Symbol;Acc:HGNC:6905]
ENSG00000038295	36.1151	-1.26194	1.71242	0.00583744	0.0282223	TLL1	protein_coding	tolloid like 1 [Source:HGNC Symbol;Acc:HGNC:11843]
ENSG00000038358	2176.86	-0.126935	0.123956	0.266337	0.472192	EDC4	protein_coding	enhancer of mRNA decapping 4 [Source:HGNC Symbol;Acc:HGNC:17157]
ENSG00000038382	1537.36	-0.139701	0.120842	0.205229	0.397286	TRIO	protein_coding	trio Rho guanine nucleotide exchange factor [Source:HGNC Symbol;Acc:HGNC:12303]
ENSG00000038427	4557.12	0.620855	0.159624	1.34389e-05	0.000166682	VCAN	protein_coding	versican [Source:HGNC Symbol;Acc:HGNC:2464]
ENSG00000038532	1172.73	0.11456	0.164936	0.404432	0.612535	CLEC16A	protein_coding	C-type lectin domain containing 16A [Source:HGNC Symbol;Acc:HGNC:29013]
ENSG00000038945	48.3193	0.0905384	0.297364	0.347042	0.557586	MSR1	protein_coding	macrophage scavenger receptor 1 [Source:HGNC Symbol;Acc:HGNC:7376]
ENSG00000039068	2.34313	-0.0194449	0.303447	0.171917	NA	CDH1	protein_coding	cadherin 1 [Source:HGNC Symbol;Acc:HGNC:1748]
ENSG00000039123	4221.26	0.0340369	0.0972148	0.707101	0.840198	MTREX	protein_coding	Mtr4 exosome RNA helicase [Source:HGNC Symbol;Acc:HGNC:18734]
ENSG00000039139	655.075	-0.0287405	0.187687	0.839121	0.918622	DNAH5	protein_coding	dynein axonemal heavy chain 5 [Source:HGNC Symbol;Acc:HGNC:2950]
ENSG00000039319	1971.52	0.684992	0.103469	9.19373e-12	4.01746e-10	ZFYVE16	protein_coding	zinc finger FYVE-type containing 16 [Source:HGNC Symbol;Acc:HGNC:20756]
ENSG00000039523	713.415	0.115163	0.141505	0.364908	0.575105	RIPOR1	protein_coding	RHO family interacting cell polarization regulator 1 [Source:HGNC Symbol;Acc:HGNC:25836]
ENSG00000039537	0.266495	-0.00739596	0.303342	0.756393	NA	C6	protein_coding	complement C6 [Source:HGNC Symbol;Acc:HGNC:1339]
ENSG00000039560	15148.1	-0.657424	0.139295	3.45787e-07	6.67472e-06	RAI14	protein_coding	retinoic acid induced 14 [Source:HGNC Symbol;Acc:HGNC:14873]
ENSG00000039600	9.26995	0.0600408	0.296741	0.502564	NA	SOX30	protein_coding	SRY-box transcription factor 30 [Source:HGNC Symbol;Acc:HGNC:30635]
ENSG00000039650	1180.75	-0.0880605	0.130908	0.451644	0.652593	PNKP	protein_coding	polynucleotide kinase 3'-phosphatase [Source:HGNC Symbol;Acc:HGNC:9154]
ENSG00000039987	1.94175	-0.0283436	0.304598	0.374572	NA	BEST2	protein_coding	bestrophin 2 [Source:HGNC Symbol;Acc:HGNC:17107]
ENSG00000040199	348.928	-0.181847	0.176482	0.209242	0.402613	PHLPP2	protein_coding	PH domain and leucine rich repeat protein phosphatase 2 [Source:HGNC Symbol;Acc:HGNC:29149]
ENSG00000040275	1871.14	-0.24963	0.148293	0.0537582	0.154143	SPDL1	protein_coding	spindle apparatus coiled-coil protein 1 [Source:HGNC Symbol;Acc:HGNC:26010]
ENSG00000040341	3881.27	0.0638428	0.0906202	0.463289	0.662211	STAU2	protein_coding	staufen double-stranded RNA binding protein 2 [Source:HGNC Symbol;Acc:HGNC:11371]
ENSG00000040487	1007.67	-0.0394494	0.139926	0.74841	0.864143	SLC66A1	protein_coding	solute carrier family 66 member 1 [Source:HGNC Symbol;Acc:HGNC:26001]
ENSG00000040531	1606.64	0.249926	0.151219	0.0569909	0.160934	CTNS	protein_coding	cystinosin, lysosomal cystine transporter [Source:HGNC Symbol;Acc:HGNC:2518]
ENSG00000040608	93.0277	-0.306096	0.313012	0.0970613	0.237882	RTN4R	protein_coding	reticulon 4 receptor [Source:HGNC Symbol;Acc:HGNC:18601]
ENSG00000040633	2999.43	0.367752	0.108969	0.000364379	0.00284721	PHF23	protein_coding	PHD finger protein 23 [Source:HGNC Symbol;Acc:HGNC:28428]
ENSG00000040731	311.041	0.195582	0.264708	0.22774	0.425367	CDH10	protein_coding	cadherin 10 [Source:HGNC Symbol;Acc:HGNC:1749]
ENSG00000040933	1317.77	0.210831	0.121361	0.054211	0.155173	INPP4A	protein_coding	inositol polyphosphate-4-phosphatase type I A [Source:HGNC Symbol;Acc:HGNC:6074]
ENSG00000041353	989.132	-0.0287636	0.260491	0.814826	0.905407	RAB27B	protein_coding	RAB27B, member RAS oncogene family [Source:HGNC Symbol;Acc:HGNC:9767]
ENSG00000041357	14013.5	-0.114686	0.0843238	0.159712	0.335092	PSMA4	protein_coding	proteasome 20S subunit alpha 4 [Source:HGNC Symbol;Acc:HGNC:9533]
ENSG00000041515	8.4738	0.101799	0.319459	0.14985	NA	MYO16	protein_coding	myosin XVI [Source:HGNC Symbol;Acc:HGNC:29822]
ENSG00000041802	2603.65	0.221775	0.105944	0.0281744	0.0947745	LSG1	protein_coding	large 60S subunit nuclear export GTPase 1 [Source:HGNC Symbol;Acc:HGNC:25652]
ENSG00000041880	486.47	-0.0708631	0.153212	0.590164	0.760158	PARP3	protein_coding	poly(ADP-ribose) polymerase family member 3 [Source:HGNC Symbol;Acc:HGNC:273]
ENSG00000041982	1926.47	0.257526	0.194643	0.0958401	0.235618	TNC	protein_coding	tenascin C [Source:HGNC Symbol;Acc:HGNC:5318]
ENSG00000041988	1021.13	-0.00301652	0.115577	0.978496	0.991169	THAP3	protein_coding	THAP domain containing 3 [Source:HGNC Symbol;Acc:HGNC:20855]
ENSG00000042062	1433.91	1.22748	0.135131	7.03545e-21	1.07731e-18	RIPOR3	protein_coding	RIPOR family member 3 [Source:HGNC Symbol;Acc:HGNC:16168]
ENSG00000042088	1270.54	-0.127754	0.119349	0.233488	0.432414	TDP1	protein_coding	tyrosyl-DNA phosphodiesterase 1 [Source:HGNC Symbol;Acc:HGNC:18884]
ENSG00000042286	1032.29	-0.211339	0.14599	0.0966685	0.23719	AIFM2	protein_coding	apoptosis inducing factor mitochondria associated 2 [Source:HGNC Symbol;Acc:HGNC:21411]
ENSG00000042304	1.20945	-0.00233341	0.303104	0.75397	NA	C2orf83	transcribed_unprocessed_pseudogene	chromosome 2 open reading frame 83 [Source:HGNC Symbol;Acc:HGNC:25344]
ENSG00000042317	1055.22	-0.0695933	0.127134	0.574326	0.748275	SPATA7	protein_coding	spermatogenesis associated 7 [Source:HGNC Symbol;Acc:HGNC:20423]
ENSG00000042429	2712.12	0.10267	0.103457	0.29116	0.50071	MED17	protein_coding	mediator complex subunit 17 [Source:HGNC Symbol;Acc:HGNC:2375]
ENSG00000042445	1388.2	-0.0370521	0.121295	0.683338	0.824566	RETSAT	protein_coding	retinol saturase [Source:HGNC Symbol;Acc:HGNC:25991]
ENSG00000042493	3668.41	-0.241074	0.10828	0.0179851	0.0675582	CAPG	protein_coding	capping actin protein, gelsolin like [Source:HGNC Symbol;Acc:HGNC:1474]
ENSG00000042753	3359.3	-0.231866	0.114805	0.0302747	0.10003	AP2S1	protein_coding	adaptor related protein complex 2 subunit sigma 1 [Source:HGNC Symbol;Acc:HGNC:565]
ENSG00000042781	6.40892	-0.0461175	0.305614	0.179461	NA	USH2A	protein_coding	usherin [Source:HGNC Symbol;Acc:HGNC:12601]
ENSG00000042813	0	NA	NA	NA	NA	ZPBP	protein_coding	zona pellucida binding protein [Source:HGNC Symbol;Acc:HGNC:15662]
ENSG00000042832	72.1166	-0.170472	0.298214	0.244162	0.445893	TG	protein_coding	thyroglobulin [Source:HGNC Symbol;Acc:HGNC:11764]
ENSG00000042980	40.5246	0.0707271	0.264275	0.611548	0.77467	ADAM28	protein_coding	ADAM metallopeptidase domain 28 [Source:HGNC Symbol;Acc:HGNC:206]
ENSG00000043039	0.266001	-0.0184702	0.303734	0.670624	NA	BARX2	protein_coding	BARX homeobox 2 [Source:HGNC Symbol;Acc:HGNC:956]
ENSG00000043093	3710.22	0.070779	0.095323	0.433178	0.636672	DCUN1D1	protein_coding	defective in cullin neddylation 1 domain containing 1 [Source:HGNC Symbol;Acc:HGNC:18184]
ENSG00000043143	179.341	0.65083	0.269504	0.00203542	0.0120694	JADE2	protein_coding	jade family PHD finger 2 [Source:HGNC Symbol;Acc:HGNC:22984]
ENSG00000043355	18.9159	0.00993999	0.293001	0.916726	0.962024	ZIC2	protein_coding	Zic family member 2 [Source:HGNC Symbol;Acc:HGNC:12873]
ENSG00000043462	0.799485	-0.00802727	0.303389	0.609486	NA	LCP2	protein_coding	lymphocyte cytosolic protein 2 [Source:HGNC Symbol;Acc:HGNC:6529]
ENSG00000043514	1408.52	-0.168345	0.134301	0.158676	0.333418	TRIT1	protein_coding	tRNA isopentenyltransferase 1 [Source:HGNC Symbol;Acc:HGNC:20286]
ENSG00000043591	2.27233	-0.012056	0.302774	0.800331	NA	ADRB1	protein_coding	adrenoceptor beta 1 [Source:HGNC Symbol;Acc:HGNC:285]
ENSG00000044012	0	NA	NA	NA	NA	GUCA2B	protein_coding	guanylate cyclase activator 2B [Source:HGNC Symbol;Acc:HGNC:4683]
ENSG00000044090	2082.41	-0.101576	0.11017	0.323295	0.534048	CUL7	protein_coding	cullin 7 [Source:HGNC Symbol;Acc:HGNC:21024]
ENSG00000044115	17504.8	-0.117389	0.0912794	0.175847	0.357502	CTNNA1	protein_coding	catenin alpha 1 [Source:HGNC Symbol;Acc:HGNC:2509]
ENSG00000044446	441.259	0.152431	0.186828	0.306498	0.517035	PHKA2	protein_coding	phosphorylase kinase regulatory subunit alpha 2 [Source:HGNC Symbol;Acc:HGNC:8926]
ENSG00000044459	1357.7	0.458576	0.124699	6.73789e-05	0.000680831	CNTLN	protein_coding	centlein [Source:HGNC Symbol;Acc:HGNC:23432]
ENSG00000044524	48.7303	-0.0139311	0.278806	0.894938	0.951211	EPHA3	protein_coding	EPH receptor A3 [Source:HGNC Symbol;Acc:HGNC:3387]
ENSG00000044574	151856	-0.0678662	0.0885384	0.406478	0.614369	HSPA5	protein_coding	heat shock protein family A (Hsp70) member 5 [Source:HGNC Symbol;Acc:HGNC:5238]
ENSG00000046604	842.172	-0.571171	0.144449	1.57482e-05	0.00019182	DSG2	protein_coding	desmoglein 2 [Source:HGNC Symbol;Acc:HGNC:3049]
ENSG00000046647	1152.24	0.0657476	0.126185	0.56909	0.744594	GEMIN8	protein_coding	gem nuclear organelle associated protein 8 [Source:HGNC Symbol;Acc:HGNC:26044]
ENSG00000046651	1836.89	0.271893	0.147924	0.0362965	0.114958	OFD1	protein_coding	OFD1 centriole and centriolar satellite protein [Source:HGNC Symbol;Acc:HGNC:2567]
ENSG00000046653	629.227	1.4192	0.236289	6.67359e-11	2.53346e-09	GPM6B	protein_coding	glycoprotein M6B [Source:HGNC Symbol;Acc:HGNC:4461]
ENSG00000046774	1.59897	-0.0082349	0.303402	0.524151	NA	MAGEC2	protein_coding	MAGE family member C2 [Source:HGNC Symbol;Acc:HGNC:13574]
ENSG00000046889	421.022	0.0899678	0.318529	0.0340893	0.1094	PREX2	protein_coding	phosphatidylinositol-3,4,5-trisphosphate dependent Rac exchange factor 2 [Source:HGNC Symbol;Acc:HGNC:22950]
ENSG00000047056	1194.79	0.0125654	0.127496	0.914685	0.961608	WDR37	protein_coding	WD repeat domain 37 [Source:HGNC Symbol;Acc:HGNC:31406]
ENSG00000047188	1409.47	0.215647	0.122633	0.0536838	0.154027	YTHDC2	protein_coding	YTH domain containing 2 [Source:HGNC Symbol;Acc:HGNC:24721]
ENSG00000047230	2958.15	0.371624	0.104078	0.000145881	0.00131923	CTPS2	protein_coding	CTP synthase 2 [Source:HGNC Symbol;Acc:HGNC:2520]
ENSG00000047249	4664.95	0.0025756	0.0951014	0.977092	0.990573	ATP6V1H	protein_coding	ATPase H+ transporting V1 subunit H [Source:HGNC Symbol;Acc:HGNC:18303]
ENSG00000047315	7690.16	0.0951619	0.0955668	0.281376	0.489988	POLR2B	protein_coding	RNA polymerase II subunit B [Source:HGNC Symbol;Acc:HGNC:9188]
ENSG00000047346	1001.34	0.383678	0.151891	0.00401842	0.0208318	FAM214A	protein_coding	family with sequence similarity 214 member A [Source:HGNC Symbol;Acc:HGNC:25609]
ENSG00000047365	63.1994	-0.43729	0.657939	0.0168022	0.064335	ARAP2	protein_coding	ArfGAP with RhoGAP domain, ankyrin repeat and PH domain 2 [Source:HGNC Symbol;Acc:HGNC:16924]
ENSG00000047410	7402.03	0.432017	0.124582	0.000168256	0.00148545	TPR	protein_coding	translocated promoter region, nuclear basket protein [Source:HGNC Symbol;Acc:HGNC:12017]
ENSG00000047457	32.8479	0.144894	0.336303	0.107131	0.254517	CP	protein_coding	ceruloplasmin [Source:HGNC Symbol;Acc:HGNC:2295]
ENSG00000047578	505.116	0.138678	0.198931	0.358625	0.568574	KATNIP	protein_coding	katanin interacting protein [Source:HGNC Symbol;Acc:HGNC:29068]
ENSG00000047579	1047.94	0.142097	0.122862	0.197042	0.386782	DTNBP1	protein_coding	dystrobrevin binding protein 1 [Source:HGNC Symbol;Acc:HGNC:17328]
ENSG00000047597	3.41185	-0.0334096	0.304163	0.218591	NA	XK	protein_coding	X-linked Kx blood group [Source:HGNC Symbol;Acc:HGNC:12811]
ENSG00000047617	16.7307	0.0636895	0.295629	0.470627	0.668011	ANO2	protein_coding	anoctamin 2 [Source:HGNC Symbol;Acc:HGNC:1183]
ENSG00000047621	1721.87	0.145807	0.139113	0.237007	0.436685	C12orf4	protein_coding	chromosome 12 open reading frame 4 [Source:HGNC Symbol;Acc:HGNC:1184]
ENSG00000047634	980.988	-0.12894	0.142061	0.300944	0.510607	SCML1	protein_coding	Scm polycomb group protein like 1 [Source:HGNC Symbol;Acc:HGNC:10580]
ENSG00000047644	1408.52	-0.744065	0.15549	2.01812e-07	4.12266e-06	WWC3	protein_coding	WWC family member 3 [Source:HGNC Symbol;Acc:HGNC:29237]
ENSG00000047648	80.7005	0.0436883	0.252545	0.75463	0.867562	ARHGAP6	protein_coding	Rho GTPase activating protein 6 [Source:HGNC Symbol;Acc:HGNC:676]
ENSG00000047662	6.13871	0.000157874	0.299097	0.994168	NA	FAM184B	protein_coding	family with sequence similarity 184 member B [Source:HGNC Symbol;Acc:HGNC:29235]
ENSG00000047849	9152.14	-0.527308	0.113391	1.3135e-06	2.18183e-05	MAP4	protein_coding	microtubule associated protein 4 [Source:HGNC Symbol;Acc:HGNC:6862]
ENSG00000047932	3768.09	-0.0567433	0.133282	0.631015	0.789559	GOPC	protein_coding	golgi associated PDZ and coiled-coil motif containing [Source:HGNC Symbol;Acc:HGNC:17643]
ENSG00000047936	3.70274	-0.0789947	0.317163	0.0476367	NA	ROS1	protein_coding	ROS proto-oncogene 1, receptor tyrosine kinase [Source:HGNC Symbol;Acc:HGNC:10261]
ENSG00000048028	2214.53	0.0640618	0.106409	0.529762	0.714796	USP28	protein_coding	ubiquitin specific peptidase 28 [Source:HGNC Symbol;Acc:HGNC:12625]
[truncated: 59,570 more rows]

## Sheet: Table S1C
Table S1C: Differential expression analysis of the interaction between genotype and culture substrate.
[truncated: 60,206 more rows]
